# Supplementary material for: N-(4-Methyl­benzo­yl)benzene­sulfonamide
Source: Acta Crystallogr Sect E Struct Rep Online. 2010 Jun 26;66(Pt 7):o1772. doi: 10.1107/S1600536810023974 (PMC3006880; doi:10.1107/S1600536810023974)
Supplement: Supplementary file 2 [file e-66-o1772-Isup2.hkl]

# 
# h,k,l, Fc-squared, Fo-squared, sigma(Fo-squared) and status flag 
# 
data_I
_shelx_title ' DAS8 P-1' 
_shelx_refln_list_code          4 
_shelx_F_calc_maximum      113.65 
_exptl_crystal_F_000       288.00 
_reflns_d_resolution_high  0.8000 
 
loop_ 
 _symmetry_equiv_pos_as_xyz 
 'x, y, z' 
 '-x, -y, -z' 
 
_cell_length_a     5.5519 
_cell_length_b    10.5410 
_cell_length_c    11.1050 
_cell_angle_alpha  85.654 
_cell_angle_beta   83.667 
_cell_angle_gamma  81.949 
 
_shelx_F_squared_multiplier     1.000 
 
loop_ 
 _refln_index_h 
 _refln_index_k 
 _refln_index_l 
 _refln_F_squared_calc 
 _refln_F_squared_meas 
 _refln_F_squared_sigma 
 _refln_observed_status 
   1   0   0     2496.53     2396.42     46.20 o 
   2   0   0       16.98       20.82      0.27 o 
   3   0   0       39.53       41.62      0.65 o 
   4   0   0       99.20       93.49      1.92 o 
   5   0   0        2.97        1.75      0.45 o 
   6   0   0        3.67        3.27      0.87 o 
  -6   1   0        4.50        3.18      0.77 o 
  -5   1   0        5.91        5.46      0.47 o 
  -4   1   0       33.42       31.77      0.48 o 
  -3   1   0       69.78       91.45      0.63 o 
  -2   1   0        6.24        5.26      0.47 o 
  -1   1   0      211.55      213.65      2.93 o 
   1   1   0      107.31      121.30      4.90 o 
   2   1   0      159.71      155.34      2.73 o 
   3   1   0      148.18      147.56      1.32 o 
   4   1   0      124.72      138.06      1.16 o 
   5   1   0      156.48      160.46      3.92 o 
   6   1   0       77.26       74.93      1.74 o 
  -6   2   0        0.02       -0.14      0.82 o 
  -5   2   0        1.13        1.23      0.43 o 
  -4   2   0       15.04       19.55      0.60 o 
  -3   2   0      623.28      659.76      2.08 o 
  -2   2   0     1892.38     2020.47      8.71 o 
  -1   2   0      211.64      237.44      3.97 o 
   0   2   0       17.10       20.46      0.37 o 
   1   2   0        3.12        4.56      0.18 o 
   2   2   0       13.55       16.41      0.23 o 
   3   2   0      137.57      145.21      3.49 o 
   4   2   0        5.58        4.50      0.30 o 
   5   2   0      164.76      159.50      2.13 o 
   6   2   0        0.75        1.39      0.80 o 
  -6   3   0        0.93        1.19      0.80 o 
  -5   3   0        0.35        0.79      0.46 o 
  -4   3   0        1.29        0.56      0.33 o 
  -3   3   0        1.87        5.20      0.31 o 
  -2   3   0       46.80       42.05      0.39 o 
  -1   3   0      203.97      240.12      1.20 o 
   0   3   0     2011.23     1945.63      3.47 o 
   1   3   0     1047.03     1036.39      2.32 o 
   2   3   0      344.51      336.16      6.01 o 
   3   3   0      288.78      284.63      1.84 o 
   4   3   0       93.59       93.58      5.39 o 
   5   3   0      175.29      172.18      2.21 o 
   6   3   0       16.76       16.76      1.10 o 
  -6   4   0        0.59        0.73      0.84 o 
  -5   4   0        5.87        7.05      0.62 o 
  -4   4   0       35.85       29.67      0.65 o 
  -3   4   0        0.87        1.11      0.29 o 
  -2   4   0        0.85        2.69      0.27 o 
  -1   4   0       68.37       71.76      0.81 o 
   0   4   0      636.13      584.32      2.20 o 
   1   4   0      116.61      122.35      0.75 o 
   2   4   0       61.18       72.90      0.61 o 
   3   4   0        2.75        1.27      0.20 o 
   4   4   0      145.20      128.18      7.00 o 
   5   4   0       42.05       38.74      1.30 o 
   6   4   0        4.22        4.49      0.91 o 
  -5   5   0       37.18       34.26      1.19 o 
  -4   5   0       19.57       19.17      0.61 o 
  -3   5   0       46.09       43.12      1.02 o 
  -2   5   0       83.36       90.05      3.80 o 
  -1   5   0        3.61        2.09      0.12 o 
   0   5   0        0.64        0.06      0.38 o 
   1   5   0        0.80        0.27      0.24 o 
   2   5   0      197.98      194.84      1.71 o 
   3   5   0       30.37       24.21      1.03 o 
   4   5   0      656.04      644.94     10.76 o 
   5   5   0        0.55        0.68      0.78 o 
   6   5   0        2.11        1.34      0.76 o 
  -5   6   0        4.92        2.56      0.73 o 
  -4   6   0        2.72        3.96      0.50 o 
  -3   6   0       17.76       14.25      0.88 o 
  -2   6   0        2.10        3.87      0.37 o 
  -1   6   0       17.63       13.73      0.57 o 
   0   6   0        2.57        1.64      0.43 o 
   1   6   0     1077.48     1107.55      2.06 o 
   2   6   0      549.94      562.06     10.76 o 
   3   6   0      251.69      237.82      5.04 o 
   4   6   0       39.16       42.18      1.18 o 
   5   6   0       11.19       13.48      1.05 o 
   6   6   0        0.77        0.58      0.84 o 
  -5   7   0        1.23        2.76      0.83 o 
  -4   7   0        0.17       -0.19      0.48 o 
  -3   7   0       15.16       15.29      0.91 o 
  -2   7   0       96.06       99.71      4.94 o 
  -1   7   0       22.70       24.63      0.80 o 
   0   7   0      424.51      429.10      2.64 o 
   1   7   0       11.77       11.42      1.82 o 
   2   7   0        1.54        0.62      0.34 o 
   3   7   0        4.50        4.27      0.54 o 
   4   7   0       36.92       35.39      1.17 o 
   5   7   0        6.29        6.24      0.85 o 
   6   7   0        1.31        1.61      0.80 o 
  -4   8   0        0.06        0.17      0.51 o 
  -3   8   0       67.38       69.94      1.56 o 
  -2   8   0       78.71       65.43     14.47 o 
  -1   8   0      224.06      218.10      2.07 o 
   0   8   0      474.00      486.11      3.05 o 
   1   8   0      176.35      173.54      1.93 o 
   2   8   0       27.57       24.70      0.69 o 
   3   8   0      129.70      126.53      2.28 o 
   4   8   0        0.08        0.30      0.66 o 
   5   8   0        1.69        1.53      0.72 o 
  -4   9   0       13.94       13.29      1.13 o 
  -3   9   0       21.06       21.97      1.13 o 
  -2   9   0        8.46        6.08      1.87 o 
  -1   9   0       31.05       29.43      0.99 o 
   0   9   0       54.26       55.86      1.25 o 
   1   9   0      140.25      137.02      1.85 o 
   2   9   0      178.54      173.97      2.04 o 
   3   9   0       53.13       49.98      2.05 o 
   4   9   0        5.78        6.08      1.07 o 
   5   9   0       21.50       20.31      1.13 o 
  -3  10   0        3.61        2.29      0.94 o 
  -2  10   0       29.09       32.25      1.29 o 
  -1  10   0        6.95        6.70      0.79 o 
   0  10   0       10.31        9.10      0.80 o 
   1  10   0       11.02       10.85      0.82 o 
   2  10   0        3.26        2.51      0.75 o 
   3  10   0        1.38        0.94      0.73 o 
   4  10   0       26.76       26.87      2.09 o 
   5  10   0       33.09       35.04      1.38 o 
  -2  11   0        9.38       11.38      1.14 o 
  -1  11   0       46.73       48.90      1.38 o 
   0  11   0       60.42       55.00      1.36 o 
   1  11   0       30.81       27.31      1.07 o 
   2  11   0      115.64      107.32      1.87 o 
   3  11   0       51.61       48.67      1.38 o 
   4  11   0       10.06       13.16      0.81 o 
  -1  12   0        1.34        1.59      1.22 o 
   0  12   0        1.94        3.06      0.82 o 
   1  12   0        6.91        7.20      0.84 o 
   2  12   0       24.91       23.57      1.17 o 
   3  12   0        9.97       10.66      1.08 o 
   0  13   0       35.11       36.72      1.49 o 
   1  13   0        0.00        0.17      0.79 o 
  -1 -13   1        1.65        0.06      0.93 o 
  -3 -12   1       20.49       20.67      1.22 o 
  -2 -12   1        1.12        0.74      0.82 o 
  -1 -12   1       37.62       36.37      1.36 o 
   0 -12   1        0.22       -0.06      0.71 o 
   1 -12   1        0.43       -0.13      0.83 o 
  -4 -11   1        2.75        3.82      0.59 o 
  -3 -11   1       36.86       41.45      1.35 o 
  -2 -11   1       25.85       27.54      1.22 o 
  -1 -11   1       60.19       57.64      1.48 o 
   0 -11   1        9.53        8.88      0.90 o 
   1 -11   1        6.58        7.66      0.95 o 
   2 -11   1        3.40        4.53      1.15 o 
  -5 -10   1        7.62       12.68      1.06 o 
  -4 -10   1        9.28       10.57      0.69 o 
  -3 -10   1        3.22        2.85      0.50 o 
  -2 -10   1       16.89       17.84      0.98 o 
  -1 -10   1        3.32        2.95      0.77 o 
   0 -10   1        2.23        0.83      0.75 o 
   1 -10   1        0.03       -0.37      0.66 o 
   2 -10   1        4.22        3.81      0.92 o 
   3 -10   1        3.47        3.53      0.93 o 
  -5  -9   1      122.17      132.54      2.29 o 
  -4  -9   1      157.05      156.81      4.78 o 
  -3  -9   1      175.29      167.84      1.46 o 
  -2  -9   1      115.04      108.46      2.02 o 
  -1  -9   1      181.05      167.44      2.01 o 
   0  -9   1        3.47        3.21      0.68 o 
   1  -9   1       24.04       21.68      0.95 o 
   2  -9   1        5.96        4.69      1.38 o 
   3  -9   1       22.33       25.96      1.24 o 
   4  -9   1       25.66       25.24      1.20 o 
  -5  -8   1        0.36        0.46      0.78 o 
  -4  -8   1        5.52        6.79      0.80 o 
  -3  -8   1       38.03       36.00      0.73 o 
  -2  -8   1      182.79      173.63      5.60 o 
  -1  -8   1      207.60      195.85      2.02 o 
   0  -8   1       83.65       67.58      1.24 o 
   1  -8   1      555.92      540.66      3.18 o 
   2  -8   1      137.57      122.91     22.60 o 
   3  -8   1       15.10       15.45      1.03 o 
   4  -8   1       15.96       16.50      0.74 o 
  -6  -7   1        5.86        5.76      0.98 o 
  -5  -7   1        0.96        1.33      0.72 o 
  -4  -7   1       20.73       18.49      1.23 o 
  -3  -7   1       30.51       27.38      0.61 o 
  -2  -7   1       25.28       23.89      0.57 o 
  -1  -7   1       29.51       32.57      0.62 o 
   0  -7   1       60.76       56.98      1.04 o 
   1  -7   1        8.48        6.71      0.55 o 
   2  -7   1       10.25       12.51      0.94 o 
   3  -7   1       46.08       47.75      1.31 o 
   4  -7   1        0.05       -0.02      0.49 o 
   5  -7   1        2.84        2.99      0.82 o 
  -6  -6   1        1.59        2.00      0.89 o 
  -5  -6   1        0.55       -0.07      0.74 o 
  -4  -6   1       36.92       35.90      0.73 o 
  -3  -6   1        7.61        7.21      0.40 o 
  -2  -6   1     1042.31     1039.90     15.24 o 
  -1  -6   1     1879.84     1786.16      3.38 o 
   0  -6   1      136.77      129.42      1.36 o 
   1  -6   1        4.66        4.27      0.44 o 
   2  -6   1      138.77      140.45      5.66 o 
   3  -6   1        3.41        2.73      0.77 o 
   4  -6   1        6.98        6.85      0.56 o 
   5  -6   1        0.20        0.87      0.73 o 
  -6  -5   1        1.45        1.68      0.79 o 
  -5  -5   1        0.40        0.27      0.74 o 
  -4  -5   1        0.01       -0.16      0.38 o 
  -3  -5   1      103.79      103.83      1.99 o 
  -2  -5   1       20.11       18.74      1.40 o 
  -1  -5   1     1455.88     1484.29     29.35 o 
   0  -5   1        5.24        4.56      0.44 o 
   1  -5   1       25.00       19.27      1.51 o 
   2  -5   1      134.54      125.78      2.63 o 
   3  -5   1       99.03       98.22      1.46 o 
   4  -5   1       43.31       43.61      0.83 o 
   5  -5   1        8.85        9.02      0.88 o 
  -6  -4   1        0.05       -0.15      0.83 o 
  -5  -4   1       11.56       11.70      0.92 o 
  -4  -4   1      126.37      123.60      1.11 o 
  -3  -4   1        2.32        2.34      0.32 o 
  -2  -4   1       57.19       50.30      1.05 o 
  -1  -4   1      191.25      238.71      1.99 o 
   0  -4   1       72.53       68.62      0.82 o 
   1  -4   1      295.64      315.94      2.18 o 
   2  -4   1       37.38       44.46      0.55 o 
   3  -4   1        4.93        8.30      0.62 o 
   4  -4   1        0.45        0.30      0.36 o 
   5  -4   1        2.91        2.50      0.51 o 
   6  -4   1        0.57        0.52      0.79 o 
  -6  -3   1       11.31       11.31      1.03 o 
  -5  -3   1      123.36      127.66      4.07 o 
  -4  -3   1      258.43      266.74     23.16 o 
  -3  -3   1      243.00      261.30      1.81 o 
  -2  -3   1       43.93       39.03      0.47 o 
  -1  -3   1      149.06      146.99      3.41 o 
   0  -3   1      233.68      215.27      1.20 o 
   1  -3   1       13.77        6.63      0.62 o 
   2  -3   1       87.88      105.21      1.96 o 
   3  -3   1        3.06        3.05      0.29 o 
   4  -3   1       89.00       87.28      0.81 o 
   5  -3   1        5.18        4.88      0.60 o 
   6  -3   1        1.59        0.94      0.90 o 
  -6  -2   1        0.36        0.01      0.82 o 
  -5  -2   1       50.28       48.79      0.88 o 
  -4  -2   1       57.18       66.90      2.92 o 
  -3  -2   1      102.82      103.37      1.09 o 
  -2  -2   1        8.09        7.75      0.20 o 
  -1  -2   1      604.64      690.02     10.02 o 
   0  -2   1       43.79       55.32      0.57 o 
   1  -2   1        5.28        3.88      0.30 o 
   2  -2   1      318.87      305.15      3.32 o 
   3  -2   1       27.49       40.69      0.77 o 
   4  -2   1       57.48       68.02      1.27 o 
   5  -2   1       20.40       18.19      0.48 o 
   6  -2   1        5.94        7.60      0.89 o 
  -6  -1   1      106.38      114.26      2.08 o 
  -5  -1   1       92.72       91.97      1.09 o 
  -4  -1   1      208.03      199.59      1.92 o 
  -3  -1   1       42.32       36.71      0.41 o 
  -2  -1   1       84.48       84.78      1.24 o 
  -1  -1   1     1915.19     2001.52     12.56 o 
   0  -1   1       14.54       15.96      0.26 o 
   1  -1   1     2913.01     2834.91     22.35 o 
   2  -1   1        0.71        0.10      0.13 o 
   3  -1   1       38.46       34.82      0.47 o 
   4  -1   1       36.07       36.30      0.51 o 
   5  -1   1        1.44        2.56      0.44 o 
   6  -1   1       11.38       12.09      1.00 o 
  -6   0   1        3.94        5.11      0.85 o 
  -5   0   1        8.88       10.29      0.54 o 
  -4   0   1       10.30       10.08      0.45 o 
  -3   0   1       30.48       30.93      0.66 o 
  -2   0   1        0.12        0.49      0.14 o 
  -1   0   1     1358.91     1372.07      9.58 o 
   1   0   1     7932.40     7151.59     30.09 o 
   2   0   1       64.06       50.88      0.68 o 
   3   0   1      178.04      238.84      1.11 o 
   4   0   1      150.24      149.32      2.05 o 
   5   0   1       49.43       48.10      0.83 o 
   6   0   1        0.09        0.16      0.83 o 
  -6   1   1        0.00        0.05      0.78 o 
  -5   1   1        6.52        4.11      0.47 o 
  -4   1   1       33.89       36.95      1.41 o 
  -3   1   1      221.56      216.32      2.17 o 
  -2   1   1      511.25      555.08      4.13 o 
  -1   1   1     2057.23     2138.05    122.53 o 
   0   1   1      280.41      298.40      0.79 o 
   1   1   1       72.97       81.41      2.39 o 
   2   1   1      657.37      708.80      3.64 o 
   3   1   1        0.08        0.33      0.24 o 
   4   1   1        1.83        0.78      0.25 o 
   5   1   1        0.57        0.09      0.46 o 
   6   1   1        3.31        4.74      0.91 o 
  -6   2   1        0.65        0.72      0.48 o 
  -5   2   1       15.88       15.57      0.59 o 
  -4   2   1       60.98       61.01      1.79 o 
  -3   2   1       59.53       55.58      0.66 o 
  -2   2   1      148.40      149.32      1.52 o 
  -1   2   1    12917.45    10980.16    197.76 o 
   0   2   1       35.23       41.08      3.94 o 
   1   2   1      211.54      222.24      0.81 o 
   2   2   1      405.54      414.94      4.44 o 
   3   2   1      118.81      126.64      0.99 o 
   4   2   1       54.74       50.91      1.26 o 
   5   2   1       49.72       47.25      0.83 o 
   6   2   1       60.68       58.77      1.55 o 
  -6   3   1        0.69        0.34      0.66 o 
  -5   3   1       35.37       31.62      0.75 o 
  -4   3   1        9.18        6.86      0.93 o 
  -3   3   1        5.43        2.67      0.32 o 
  -2   3   1      176.54      196.92      3.00 o 
  -1   3   1     2856.45     3024.23     17.56 o 
   0   3   1     2059.90     2078.96     32.98 o 
   1   3   1     1073.53     1094.96     16.80 o 
   2   3   1       20.84       19.67      0.26 o 
   3   3   1       15.76       14.88      0.89 o 
   4   3   1      133.69      135.08      1.71 o 
   5   3   1       47.00       41.78      1.25 o 
   6   3   1       10.33       10.08      0.95 o 
  -6   4   1        5.17        3.26      0.77 o 
  -5   4   1        5.72        4.42      0.53 o 
  -4   4   1       41.54       45.48      0.82 o 
  -3   4   1      114.09      125.10      1.54 o 
  -2   4   1        1.50        3.66      0.30 o 
  -1   4   1        9.43        9.52      0.41 o 
   0   4   1     1251.55     1313.37      3.40 o 
   1   4   1      701.36      721.48      6.34 o 
   2   4   1       43.62       49.59      0.56 o 
   3   4   1        4.31        2.57      0.20 o 
   4   4   1       17.58       15.28      0.87 o 
   5   4   1      122.38      122.60      1.94 o 
   6   4   1        2.52        1.67      0.81 o 
  -5   5   1        1.80        0.79      0.72 o 
  -4   5   1       26.42       27.41      1.08 o 
  -3   5   1      296.04      322.63     11.67 o 
  -2   5   1        0.03        1.02      0.35 o 
  -1   5   1      257.16      257.86      1.73 o 
   0   5   1      473.81      543.11      2.49 o 
   1   5   1      692.90      727.69      6.40 o 
   2   5   1      197.63      192.03      2.13 o 
   3   5   1        0.79        0.67      0.20 o 
   4   5   1      171.11      169.92      2.00 o 
   5   5   1       57.40       61.62      1.51 o 
   6   5   1        6.20        7.08      0.93 o 
  -5   6   1        0.10       -0.01      0.70 o 
  -4   6   1        1.81        2.50      0.70 o 
  -3   6   1       44.19       44.81      1.82 o 
  -2   6   1       73.40       72.87      2.48 o 
  -1   6   1      113.94       91.46      1.16 o 
   0   6   1      143.77      138.25      1.43 o 
   1   6   1      143.91      140.62      0.96 o 
   2   6   1      345.64      320.61     10.45 o 
   3   6   1      188.00      181.10      2.46 o 
   4   6   1      102.13       97.68      1.63 o 
   5   6   1       34.12       39.97      1.30 o 
   6   6   1        9.61        8.93      0.93 o 
  -5   7   1        0.01       -0.02      0.73 o 
  -4   7   1        5.29        3.66      0.76 o 
  -3   7   1       24.63       28.80      1.03 o 
  -2   7   1      244.11      237.50      6.50 o 
  -1   7   1      126.22       99.74      1.31 o 
   0   7   1        7.24        6.12      0.54 o 
   1   7   1      104.93      116.42      0.94 o 
   2   7   1       65.55       67.24      1.10 o 
   3   7   1      696.48      687.04     11.19 o 
   4   7   1       57.92       58.17      1.36 o 
   5   7   1       28.34       32.87      1.35 o 
   6   7   1        0.01       -0.38      0.94 o 
  -4   8   1        5.03        6.24      0.91 o 
  -3   8   1        0.10        0.07      0.68 o 
  -2   8   1        0.06        0.39      0.38 o 
  -1   8   1       15.03       11.25      0.69 o 
   0   8   1       56.01       51.17      1.10 o 
   1   8   1      142.81      139.00      1.70 o 
   2   8   1      406.94      374.95     23.45 o 
   3   8   1        3.05        1.85      0.64 o 
   4   8   1       82.02       87.28      1.62 o 
   5   8   1        3.79        3.61      0.81 o 
   6   8   1        0.90        0.20      0.75 o 
  -4   9   1        4.91        6.71      0.97 o 
  -3   9   1        3.19        3.70      0.81 o 
  -2   9   1        3.00        2.06      0.93 o 
  -1   9   1      147.75      130.61      1.77 o 
   0   9   1        0.97        1.73      0.63 o 
   1   9   1      106.82       95.70      1.56 o 
   2   9   1       87.74       85.60      1.52 o 
   3   9   1        0.13       -0.09      0.66 o 
   4   9   1       17.52       18.53      2.16 o 
   5   9   1        3.62        4.01      0.83 o 
  -3  10   1        0.34       -0.04      0.78 o 
  -2  10   1       19.26       23.12      1.18 o 
  -1  10   1      107.29      109.81      1.77 o 
   0  10   1       28.25       28.36      1.07 o 
   1  10   1        6.79        4.53      0.79 o 
   2  10   1       60.14       62.78      1.46 o 
   3  10   1        3.99        4.70      0.71 o 
   4  10   1        1.87        1.75      0.49 o 
   5  10   1        0.85        0.31      0.74 o 
  -2  11   1       22.35       25.01      1.28 o 
  -1  11   1       12.58       10.87      0.95 o 
   0  11   1       37.75       37.97      1.24 o 
   1  11   1       16.21       17.80      1.00 o 
   2  11   1       28.12       27.87      1.18 o 
   3  11   1        7.40        5.51      0.78 o 
   4  11   1        4.41        4.30      0.69 o 
  -1  12   1        0.43        0.18      0.73 o 
   0  12   1        0.18        0.18      0.79 o 
   1  12   1       11.32       11.31      1.02 o 
   2  12   1       31.93       30.38      1.30 o 
   3  12   1        4.17        3.22      0.76 o 
   0  13   1       36.48       38.18      1.37 o 
   1  13   1       46.43       42.58      1.39 o 
   2  13   1       11.64       11.98      1.04 o 
  -3 -12   2       15.19       14.23      1.06 o 
  -2 -12   2        7.69        6.75      1.00 o 
  -1 -12   2        0.27       -0.54      0.88 o 
   0 -12   2       44.73       46.47      1.46 o 
   1 -12   2       23.09       24.01      0.92 o 
  -4 -11   2        0.10       -0.24      0.64 o 
  -3 -11   2       34.36       35.76      0.89 o 
  -2 -11   2       13.46       16.93      1.12 o 
  -1 -11   2        6.35        7.56      0.92 o 
   0 -11   2        0.39       -0.34      0.80 o 
   1 -11   2       62.53       63.68      1.21 o 
   2 -11   2        0.24        1.05      0.97 o 
  -4 -10   2       16.80       19.90      1.00 o 
  -3 -10   2        3.51        3.71      0.53 o 
  -2 -10   2       77.52       69.74      1.55 o 
  -1 -10   2        9.67       11.22      0.91 o 
   0 -10   2       53.80       53.24      1.39 o 
   1 -10   2       43.63       42.88      0.93 o 
   2 -10   2        0.02        0.42      0.97 o 
   3 -10   2        0.11       -0.28      0.90 o 
  -5  -9   2       29.23       28.99      1.37 o 
  -4  -9   2       55.09       58.38      2.94 o 
  -3  -9   2       27.11       27.69      0.74 o 
  -2  -9   2      170.28      157.20      1.57 o 
  -1  -9   2       51.60       48.51      1.27 o 
   0  -9   2       37.07       36.21      1.15 o 
   1  -9   2       14.95       15.44      1.01 o 
   2  -9   2        7.12        6.13      0.85 o 
   3  -9   2       14.10       14.80      1.16 o 
   4  -9   2        0.15        0.12      0.91 o 
  -5  -8   2        6.08        5.40      0.85 o 
  -4  -8   2       11.12       10.24      0.59 o 
  -3  -8   2        8.55       10.17      0.54 o 
  -2  -8   2       93.47       97.55      1.10 o 
  -1  -8   2       24.74       25.34      0.78 o 
   0  -8   2        8.76        8.62      0.73 o 
   1  -8   2        9.62        8.86      0.94 o 
   2  -8   2       35.25       27.94      5.17 o 
   3  -8   2        4.19        3.46      0.91 o 
   4  -8   2        1.67        2.30      0.83 o 
  -6  -7   2       39.35       53.25      1.88 o 
  -5  -7   2       50.50       51.76      1.47 o 
  -4  -7   2       68.63       62.09      3.19 o 
  -3  -7   2       78.73       81.69      1.79 o 
  -2  -7   2      456.32      454.40      2.06 o 
  -1  -7   2      248.65      242.30      8.38 o 
   0  -7   2       10.35        9.86      0.66 o 
   1  -7   2       23.50       25.67      1.29 o 
   2  -7   2       20.56       19.08      0.60 o 
   3  -7   2       63.72       65.75      1.54 o 
   4  -7   2       23.65       20.39      1.07 o 
   5  -7   2        4.50        3.92      0.63 o 
  -6  -6   2        4.37        5.44      0.92 o 
  -5  -6   2        2.03        3.18      0.81 o 
  -4  -6   2        3.05        2.79      0.44 o 
  -3  -6   2       68.64       61.55      0.79 o 
  -2  -6   2      450.50      450.37      8.37 o 
  -1  -6   2      344.23      330.01      1.75 o 
   0  -6   2      468.50      491.27      2.71 o 
   1  -6   2       15.31       15.97      0.49 o 
   2  -6   2      111.29      113.91      1.21 o 
   3  -6   2      339.19      328.20      2.76 o 
   4  -6   2       43.48       39.22      1.21 o 
   5  -6   2        3.58        3.86      0.57 o 
  -6  -5   2        3.13        2.35      0.81 o 
  -5  -5   2        0.04        0.22      0.46 o 
  -4  -5   2        0.69        0.95      0.41 o 
  -3  -5   2        8.55        9.01      0.69 o 
  -2  -5   2      266.66      274.35      2.99 o 
  -1  -5   2       10.29       10.85      0.41 o 
   0  -5   2      147.28      160.13      2.83 o 
   1  -5   2       30.49       40.25      0.40 o 
   2  -5   2      113.04      106.41      1.27 o 
   3  -5   2        9.79       10.67      0.78 o 
   4  -5   2        9.27        9.90      0.56 o 
   5  -5   2        0.00        0.04      0.47 o 
  -6  -4   2        3.04        2.05      0.90 o 
  -5  -4   2       71.18       71.69      6.53 o 
  -4  -4   2       26.44       24.13      0.63 o 
  -3  -4   2      337.73      349.23      7.75 o 
  -2  -4   2      391.74      399.01      2.42 o 
  -1  -4   2      258.80      246.12      6.07 o 
   0  -4   2        1.36        0.12      0.24 o 
   1  -4   2        9.44       17.16      0.29 o 
   2  -4   2      375.72      377.94      7.87 o 
   3  -4   2       27.11       28.87      0.91 o 
   4  -4   2       14.48       12.48      0.47 o 
   5  -4   2        2.63        3.10      0.49 o 
   6  -4   2        0.07        0.80      0.92 o 
  -6  -3   2       25.87       26.34      1.26 o 
  -5  -3   2       56.98       59.26      1.93 o 
  -4  -3   2       58.43       57.52      1.16 o 
  -3  -3   2       28.42       27.42      0.86 o 
  -2  -3   2     2287.10     2330.92     19.70 o 
  -1  -3   2      163.58      140.06      0.80 o 
   0  -3   2      163.08      149.87      1.55 o 
   1  -3   2      527.97      498.02      1.68 o 
   2  -3   2      300.18      296.69      1.34 o 
   3  -3   2      219.98      213.99      1.36 o 
   4  -3   2       24.83       23.74      0.51 o 
   5  -3   2       25.75       25.04      1.51 o 
   6  -3   2        0.00        0.25      0.88 o 
  -6  -2   2        0.73        1.02      0.74 o 
  -5  -2   2       62.92       65.22      1.13 o 
  -4  -2   2       70.49       74.95      0.94 o 
  -3  -2   2      208.62      210.33      1.23 o 
  -2  -2   2     1426.14     1532.68      3.89 o 
  -1  -2   2     5985.82     5949.39     26.67 o 
   0  -2   2     1978.18     1933.88      9.03 o 
   1  -2   2      131.44      129.44      1.68 o 
   2  -2   2      109.79      131.34      0.63 o 
   3  -2   2      232.04      241.77      2.19 o 
   4  -2   2        2.76        1.16      0.33 o 
   5  -2   2        1.90        2.02      0.49 o 
   6  -2   2        5.31        7.00      0.91 o 
  -6  -1   2       96.58       95.43      3.41 o 
  -5  -1   2      121.25      121.50      3.57 o 
  -4  -1   2       81.59       84.08      2.87 o 
  -3  -1   2        3.50        2.69      0.40 o 
  -2  -1   2      135.77      132.42      1.03 o 
  -1  -1   2     3536.53     3517.88     19.12 o 
   0  -1   2     3529.07     3313.45     36.72 o 
   1  -1   2       12.21       16.71      0.31 o 
   2  -1   2      147.31      134.23      0.82 o 
   3  -1   2       18.51       14.20      0.33 o 
   4  -1   2       88.29       97.22      1.62 o 
   5  -1   2       34.66       31.24      1.28 o 
   6  -1   2        1.27        0.99      0.81 o 
  -6   0   2       35.19       34.44      2.44 o 
  -5   0   2        1.24        0.75      0.45 o 
  -4   0   2       29.91       29.93      1.14 o 
  -3   0   2        8.09        8.15      0.27 o 
  -2   0   2       10.13       14.60      0.28 o 
  -1   0   2      233.61      234.93      0.88 o 
   0   0   2       38.07       41.12      0.60 o 
   1   0   2       13.67        8.06      0.15 o 
   2   0   2      321.80      334.66      1.86 o 
   3   0   2      325.22      366.91      1.58 o 
   4   0   2       81.99       65.02      0.99 o 
   5   0   2      189.76      181.01      1.49 o 
   6   0   2        5.22        4.54      0.84 o 
  -6   1   2        0.18        0.14      0.48 o 
  -5   1   2        8.84       11.09      0.55 o 
  -4   1   2       72.97       75.25      2.59 o 
  -3   1   2      536.56      540.08      3.60 o 
  -2   1   2      455.14      517.85      2.27 o 
  -1   1   2      692.48      691.75      4.80 o 
   0   1   2     1383.81     1361.19      9.63 o 
   1   1   2       56.58       56.01      0.37 o 
   2   1   2      209.87      217.99      0.99 o 
   3   1   2      176.89      188.81      2.29 o 
   4   1   2       47.86       42.89      0.70 o 
   5   1   2       12.69       12.50      0.61 o 
   6   1   2        9.97        9.08      0.97 o 
  -6   2   2        0.11       -0.26      0.71 o 
  -5   2   2        2.90        3.71      0.48 o 
  -4   2   2       21.86       21.45      0.58 o 
  -3   2   2        0.02        1.12      0.22 o 
  -2   2   2       12.69        8.75      0.16 o 
  -1   2   2      307.98      322.95      6.55 o 
   0   2   2     7797.25     7052.93     62.45 o 
   1   2   2     1688.09     1625.35     10.76 o 
   2   2   2       58.10       78.60      0.57 o 
   3   2   2       82.70      106.62      0.71 o 
   4   2   2       19.75       22.58      0.56 o 
   5   2   2        0.82        0.21      0.46 o 
   6   2   2        1.71        1.86      0.86 o 
  -6   3   2        1.36        0.85      0.71 o 
  -5   3   2        2.44        1.50      0.68 o 
  -4   3   2       37.42       38.55      0.72 o 
  -3   3   2        5.12        5.99      0.29 o 
  -2   3   2      380.96      375.50      3.14 o 
  -1   3   2       67.67       57.05      0.38 o 
   0   3   2     1445.62     1458.41      9.65 o 
   1   3   2     1043.79     1022.00      4.34 o 
   2   3   2      500.46      586.73      7.11 o 
   3   3   2      182.63      201.62      1.26 o 
   4   3   2        1.23        2.65      0.59 o 
   5   3   2       12.49       14.76      0.96 o 
   6   3   2        4.57        4.11      0.87 o 
  -6   4   2        8.83        6.62      0.79 o 
  -5   4   2       23.28       23.97      1.04 o 
  -4   4   2        6.78        7.18      0.74 o 
  -3   4   2       89.23       96.19      2.20 o 
  -2   4   2     2802.36     2754.00     10.43 o 
  -1   4   2       33.62       49.38      0.55 o 
   0   4   2      137.70      144.60      0.89 o 
   1   4   2       85.50       99.72      1.17 o 
   2   4   2       16.06       19.68      0.37 o 
   3   4   2        0.14        0.13      0.17 o 
   4   4   2        0.27        0.17      0.59 o 
   5   4   2       22.34       22.34      1.05 o 
   6   4   2        0.00       -0.46      0.82 o 
  -5   5   2        6.70        4.88      0.79 o 
  -4   5   2       10.02        9.73      0.85 o 
  -3   5   2       30.37       29.43      1.04 o 
  -2   5   2      998.08     1040.41      4.12 o 
  -1   5   2      180.09      179.75      1.48 o 
   0   5   2     1325.41     1381.25      8.38 o 
   1   5   2     1439.88     1529.19     11.79 o 
   2   5   2      284.92      260.12      3.02 o 
   3   5   2       77.28       80.37      0.79 o 
   4   5   2       52.44       58.60      1.38 o 
   5   5   2       88.60       88.83      1.71 o 
   6   5   2       12.96       13.85      1.05 o 
  -5   6   2        6.22        5.91      0.82 o 
  -4   6   2        0.22        0.28      0.75 o 
  -3   6   2       15.73       13.68      0.93 o 
  -2   6   2       12.43       13.04      0.47 o 
  -1   6   2      127.42      142.23      1.47 o 
   0   6   2      123.30      121.66      2.26 o 
   1   6   2      103.27      105.09      1.49 o 
   2   6   2       57.57       56.02      0.94 o 
   3   6   2        0.11        0.10      0.32 o 
   4   6   2      252.29      250.87      2.45 o 
   5   6   2       59.53       58.70      1.49 o 
   6   6   2       46.80       50.45      1.55 o 
  -5   7   2        3.89        4.01      0.85 o 
  -4   7   2       28.19       29.11      1.27 o 
  -3   7   2        3.17        3.52      0.54 o 
  -2   7   2      473.94      466.50      2.04 o 
  -1   7   2      260.76      273.93      2.19 o 
   0   7   2        0.57        1.72      0.52 o 
   1   7   2        5.66        8.04      0.31 o 
   2   7   2       31.95       30.73      1.95 o 
   3   7   2      290.35      269.21     10.48 o 
   4   7   2      184.18      183.98      2.15 o 
   5   7   2        6.88        7.64      0.85 o 
   6   7   2       11.98       11.16      0.99 o 
  -4   8   2       11.15       10.80      0.95 o 
  -3   8   2        6.38        7.76      0.93 o 
  -2   8   2        2.00        2.92      1.17 o 
  -1   8   2        7.92        7.23      0.68 o 
   0   8   2        0.41        0.49      0.58 o 
   1   8   2      273.24      287.69      2.43 o 
   2   8   2      354.93      348.21      8.72 o 
   3   8   2      332.57      327.29      4.10 o 
   4   8   2       68.05       70.24      1.47 o 
   5   8   2        8.95        9.40      1.06 o 
   6   8   2        7.23        7.49      1.03 o 
  -4   9   2        1.38        1.80      0.81 o 
  -3   9   2        0.00       -0.22      0.75 o 
  -2   9   2       17.13       13.76      3.21 o 
  -1   9   2       23.83       21.17      0.88 o 
   0   9   2       25.37       23.31      0.91 o 
   1   9   2        6.90        6.11      0.71 o 
   2   9   2      413.24      350.84     40.21 o 
   3   9   2        4.68        4.04      0.40 o 
   4   9   2        6.60        6.21      0.51 o 
   5   9   2        0.65        0.45      0.73 o 
  -3  10   2        0.08       -0.51      0.88 o 
  -2  10   2        7.62       11.02      0.94 o 
  -1  10   2       62.61       60.06      1.39 o 
   0  10   2       50.98       48.61      1.25 o 
   1  10   2      116.58      114.47      1.80 o 
   2  10   2       16.44       17.26      0.97 o 
   3  10   2        0.18       -0.08      0.43 o 
   4  10   2       43.43       42.16      0.88 o 
   5  10   2        6.53        6.08      0.76 o 
  -2  11   2        0.25        0.84      0.86 o 
  -1  11   2       25.44       25.01      1.14 o 
   0  11   2       10.51        9.87      0.84 o 
   1  11   2       19.47       18.31      1.00 o 
   2  11   2       15.79       16.87      1.06 o 
   3  11   2       12.81       11.10      0.91 o 
   4  11   2        1.08        0.58      0.49 o 
  -1  12   2        7.81        9.01      1.03 o 
   0  12   2        0.00       -0.33      0.75 o 
   1  12   2        0.19       -0.07      0.74 o 
   2  12   2       45.72       41.29      1.39 o 
   3  12   2       12.26       12.31      1.06 o 
   0  13   2       24.94       27.41      1.26 o 
   1  13   2       24.55       23.79      1.28 o 
   2  13   2       10.08        8.58      1.08 o 
  -2 -12   3       22.47       21.74      1.20 o 
  -1 -12   3        5.23        5.01      0.93 o 
   0 -12   3        7.35        7.46      0.75 o 
   1 -12   3       10.80       10.50      0.88 o 
  -3 -11   3       11.21       10.27      0.63 o 
  -2 -11   3       25.73       21.63      1.14 o 
  -1 -11   3        1.31        1.03      0.82 o 
   0 -11   3        1.20        1.33      0.80 o 
   1 -11   3        2.02        1.82      0.60 o 
   2 -11   3      123.30      138.82      2.57 o 
  -4 -10   3       15.95       17.41      1.04 o 
  -3 -10   3        4.31        3.91      0.52 o 
  -2 -10   3        1.85        1.23      0.51 o 
  -1 -10   3       22.50       19.32      1.00 o 
   0 -10   3       17.60       16.68      0.96 o 
   1 -10   3       92.60       92.22      1.27 o 
   2 -10   3        0.13        0.07      0.98 o 
   3 -10   3        0.02       -0.46      1.11 o 
  -5  -9   3        4.41        5.75      0.96 o 
  -4  -9   3       18.61       19.90      1.01 o 
  -3  -9   3       30.72       33.51      1.36 o 
  -2  -9   3        4.08        4.04      0.50 o 
  -1  -9   3       94.81       93.09      2.35 o 
   0  -9   3      342.33      345.09      2.93 o 
   1  -9   3       16.06       15.93      0.67 o 
   2  -9   3       22.10       18.99      4.41 o 
   3  -9   3        2.41        0.98      0.96 o 
   4  -9   3        0.23        0.83      0.79 o 
  -5  -8   3       30.60       39.04      1.47 o 
  -4  -8   3        0.48        0.01      0.64 o 
  -3  -8   3        0.06        0.36      0.43 o 
  -2  -8   3       87.07       90.89      2.54 o 
  -1  -8   3        0.10       -0.10      0.44 o 
   0  -8   3        1.01        1.23      0.65 o 
   1  -8   3        0.09        0.04      0.47 o 
   2  -8   3       12.56        9.72      1.76 o 
   3  -8   3        5.02        3.96      0.89 o 
   4  -8   3        1.89        1.03      0.84 o 
  -5  -7   3       21.97       25.56      0.81 o 
  -4  -7   3       17.22       20.27      0.81 o 
  -3  -7   3      236.04      205.59      6.90 o 
  -2  -7   3      133.04      125.51      3.57 o 
  -1  -7   3      169.76      171.60      6.18 o 
   0  -7   3       13.90        9.99      2.09 o 
   1  -7   3        3.29        2.92      0.44 o 
   2  -7   3        5.00        5.11      0.47 o 
   3  -7   3        0.72        0.92      0.81 o 
   4  -7   3        5.81        5.60      0.84 o 
   5  -7   3        1.61        2.71      0.98 o 
  -6  -6   3        3.55        4.64      1.06 o 
  -5  -6   3        0.42        0.71      0.47 o 
  -4  -6   3        5.64        4.49      0.48 o 
  -3  -6   3        4.43        3.52      0.61 o 
  -2  -6   3       36.29       33.42      0.96 o 
  -1  -6   3       64.45       66.72      0.82 o 
   0  -6   3       33.17       34.49      0.62 o 
   1  -6   3        2.46        3.89      1.17 o 
   2  -6   3        8.99        7.77      0.79 o 
   3  -6   3      106.39      107.47      1.76 o 
   4  -6   3       49.04       45.95      1.37 o 
   5  -6   3       21.97       20.52      1.11 o 
  -6  -5   3        4.91        5.15      1.00 o 
  -5  -5   3        9.47       10.18      0.61 o 
  -4  -5   3        1.97        1.81      0.46 o 
  -3  -5   3       29.28       25.44      0.84 o 
  -2  -5   3        0.05        0.31      0.48 o 
  -1  -5   3       46.35       52.50      2.13 o 
   0  -5   3       45.65       41.45      0.53 o 
   1  -5   3       68.72       54.86      1.75 o 
   2  -5   3      252.01      269.50      2.30 o 
   3  -5   3       30.43       30.71      1.08 o 
   4  -5   3        0.08       -0.41      0.76 o 
   5  -5   3        3.67        3.45      0.76 o 
  -6  -4   3        9.01        9.63      0.93 o 
  -5  -4   3       61.78       62.57      6.84 o 
  -4  -4   3      235.90      227.96      4.54 o 
  -3  -4   3      251.62      270.38      2.22 o 
  -2  -4   3      108.73      103.21      1.29 o 
  -1  -4   3     1088.61     1073.78      3.59 o 
   0  -4   3      103.19       91.76      0.86 o 
   1  -4   3        0.51        0.31      0.50 o 
   2  -4   3      237.24      216.19     10.18 o 
   3  -4   3       49.60       39.19      1.06 o 
   4  -4   3        0.59        0.40      0.57 o 
   5  -4   3        9.52       11.62      0.93 o 
   6  -4   3        1.24        0.63      0.85 o 
  -6  -3   3       11.75       11.60      0.74 o 
  -5  -3   3        9.50       10.46      0.58 o 
  -4  -3   3        4.71        4.79      0.47 o 
  -3  -3   3       39.64       39.89      0.66 o 
  -2  -3   3      150.12      146.05      1.39 o 
  -1  -3   3     2756.36     2921.94     21.77 o 
   0  -3   3      158.29      149.42      2.20 o 
   1  -3   3      409.00      399.94      4.62 o 
   2  -3   3      217.57      252.50      3.96 o 
   3  -3   3      182.69      190.73      6.66 o 
   4  -3   3        6.30        3.66      0.38 o 
   5  -3   3        7.87        7.61      0.62 o 
   6  -3   3        0.47        1.20      0.54 o 
  -6  -2   3       49.22       50.55      1.40 o 
  -5  -2   3        0.28        0.05      0.48 o 
  -4  -2   3      143.69      149.27     12.05 o 
  -3  -2   3      128.92      134.94      1.05 o 
  -2  -2   3        5.68        5.51      0.49 o 
  -1  -2   3      722.15      747.49      2.58 o 
   0  -2   3       18.88       25.99      0.30 o 
   1  -2   3       12.43       10.87      0.31 o 
   2  -2   3      152.28      191.74      1.46 o 
   3  -2   3       83.40       84.90      2.27 o 
   4  -2   3       45.07       48.25      0.87 o 
   5  -2   3        2.76        1.66      0.50 o 
   6  -2   3        0.42        0.40      0.48 o 
  -6  -1   3        0.02       -0.35      0.54 o 
  -5  -1   3       28.66       30.95      0.81 o 
  -4  -1   3      129.24      125.31      1.16 o 
  -3  -1   3      907.13      919.93      5.97 o 
  -2  -1   3      152.17      141.93      1.81 o 
  -1  -1   3     2151.04     2108.56     11.54 o 
   0  -1   3     3901.60     3741.57     20.84 o 
   1  -1   3       68.36       60.53      0.47 o 
   2  -1   3       37.65       35.19      0.43 o 
   3  -1   3       55.35       62.74      0.65 o 
   4  -1   3      216.98      217.88      1.52 o 
   5  -1   3        5.66        5.24      0.56 o 
   6  -1   3        5.04        6.43      0.60 o 
  -6   0   3        0.03        0.64      0.71 o 
  -5   0   3        0.03        0.21      0.43 o 
  -4   0   3       23.73       25.47      0.64 o 
  -3   0   3      144.41      153.30      4.19 o 
  -2   0   3      251.27      228.44      1.17 o 
  -1   0   3       61.67       60.69      0.66 o 
   0   0   3       71.94       69.46      0.72 o 
   1   0   3      576.98      550.19      1.07 o 
   2   0   3      480.79      482.74      4.72 o 
   3   0   3       70.52       61.11      0.44 o 
   4   0   3      263.49      273.76      5.59 o 
   5   0   3      105.81      108.07      1.23 o 
   6   0   3       66.08       65.75      3.34 o 
  -6   1   3       25.93       24.90      1.09 o 
  -5   1   3        0.81        1.61      0.43 o 
  -4   1   3       35.56       38.80      0.82 o 
  -3   1   3      155.48      150.06      1.77 o 
  -2   1   3        8.68        6.28      0.46 o 
  -1   1   3      394.30      392.19      3.77 o 
   0   1   3      725.61      826.20      5.57 o 
   1   1   3       88.51       89.66      1.05 o 
   2   1   3      126.87      130.96      1.23 o 
   3   1   3      189.72      198.06      1.86 o 
   4   1   3        0.39        0.08      0.40 o 
   5   1   3       26.10       25.46      0.73 o 
   6   1   3       19.03       20.63      0.73 o 
  -6   2   3        5.88        5.12      0.81 o 
  -5   2   3       16.51       15.71      0.87 o 
  -4   2   3        9.86        7.29      0.81 o 
  -3   2   3        0.50       -0.13      0.30 o 
  -2   2   3       48.83       49.41      0.40 o 
  -1   2   3       15.58       10.84      0.37 o 
   0   2   3       73.48       62.70      3.46 o 
   1   2   3        3.00        0.89      0.19 o 
   2   2   3      377.84      387.86      2.33 o 
   3   2   3       67.49       91.70      1.24 o 
   4   2   3       25.20       23.03      0.66 o 
   5   2   3        0.00        0.13      0.50 o 
   6   2   3        0.02       -0.17      0.52 o 
  -6   3   3        7.61        7.21      0.85 o 
  -5   3   3        0.56       -0.15      0.68 o 
  -4   3   3        0.42       -0.48      0.68 o 
  -3   3   3        4.62        5.70      0.46 o 
  -2   3   3       14.89       16.07      0.28 o 
  -1   3   3      143.17      131.60      0.60 o 
   0   3   3     1488.58     1545.22      4.87 o 
   1   3   3      217.78      248.99      0.63 o 
   2   3   3        4.87        5.03      0.23 o 
   3   3   3      121.32      155.24      2.51 o 
   4   3   3       24.83       20.77      0.58 o 
   5   3   3        1.52        1.33      0.47 o 
   6   3   3        6.93        5.60      0.86 o 
  -5   4   3       10.86       11.95      0.87 o 
  -4   4   3       18.80       18.61      0.89 o 
  -3   4   3       94.44       89.19      1.47 o 
  -2   4   3       15.91       13.03      0.38 o 
  -1   4   3     1951.87     2043.30     11.29 o 
   0   4   3      171.02      156.24      2.25 o 
   1   4   3      184.96      207.20      1.24 o 
   2   4   3       27.73       20.66      0.34 o 
   3   4   3        0.09        0.06      0.24 o 
   4   4   3        7.18        6.39      0.67 o 
   5   4   3        1.51        0.90      0.73 o 
   6   4   3        9.80        8.64      0.95 o 
  -5   5   3        0.05       -0.09      0.77 o 
  -4   5   3        0.48        0.98      0.73 o 
  -3   5   3       30.67       38.45      1.20 o 
  -2   5   3       65.55       52.27      0.55 o 
  -1   5   3      299.86      304.65      1.07 o 
   0   5   3      834.02      893.41      3.30 o 
   1   5   3      129.93      127.31      1.78 o 
   2   5   3        0.69        3.18      0.24 o 
   3   5   3       15.06       16.35      0.44 o 
   4   5   3       27.40       26.98      0.94 o 
   5   5   3       65.43       65.17      1.49 o 
   6   5   3        4.54        3.98      0.89 o 
  -5   6   3        3.55        2.79      0.77 o 
  -4   6   3        0.21        0.14      0.74 o 
  -3   6   3      537.69      537.23      3.69 o 
  -2   6   3       39.69       37.14      1.47 o 
  -1   6   3       38.15       42.97      0.91 o 
   0   6   3       56.82       54.02      2.41 o 
   1   6   3        7.29        6.16      0.28 o 
   2   6   3        4.33        3.81      0.27 o 
   3   6   3       10.94       12.10      0.47 o 
   4   6   3        3.67        2.81      0.70 o 
   5   6   3       17.90       16.40      1.05 o 
   6   6   3       10.68       13.05      1.10 o 
  -5   7   3        2.64        3.35      0.81 o 
  -4   7   3        0.01        0.22      0.76 o 
  -3   7   3      206.30      206.27      2.45 o 
  -2   7   3       67.35       67.18      0.93 o 
  -1   7   3      221.32      201.85      1.90 o 
   0   7   3       29.29       35.90      0.90 o 
   1   7   3       11.36        9.27      0.41 o 
   2   7   3      286.06      281.80      2.94 o 
   3   7   3      336.06      341.76      2.86 o 
   4   7   3      251.03      259.06      2.55 o 
   5   7   3       22.36       23.12      1.16 o 
   6   7   3        1.61        2.20      0.84 o 
  -4   8   3        0.34        0.27      0.90 o 
  -3   8   3       26.67       27.14      1.17 o 
  -2   8   3       31.30       25.16      0.85 o 
  -1   8   3        6.12        6.87      0.68 o 
   0   8   3      100.88      100.48      1.55 o 
   1   8   3      168.63      170.28      1.96 o 
   2   8   3       16.66       15.32      0.59 o 
   3   8   3       85.64       85.82      1.95 o 
   4   8   3       20.74       21.69      0.94 o 
   5   8   3       36.19       38.54      1.29 o 
   6   8   3        0.14       -0.87      0.87 o 
  -4   9   3        5.83        6.76      1.11 o 
  -3   9   3        4.47        4.99      0.90 o 
  -2   9   3        0.25        1.89      0.74 o 
  -1   9   3        0.37        0.09      0.65 o 
   0   9   3        0.00        0.11      0.60 o 
   1   9   3        0.40       -0.27      0.70 o 
   2   9   3       86.70       81.25      1.82 o 
   3   9   3      161.41      162.56      2.62 o 
   4   9   3        3.35        3.75      0.48 o 
   5   9   3        0.40        0.57      0.76 o 
  -3  10   3        1.08        0.74      0.78 o 
  -2  10   3       32.03       35.16      1.22 o 
  -1  10   3       14.57       15.43      0.94 o 
   0  10   3       20.73       22.69      0.99 o 
   1  10   3       25.65       26.86      1.07 o 
   2  10   3      134.60      114.82     16.27 o 
   3  10   3        1.95        2.05      0.39 o 
   4  10   3        1.56        0.90      0.40 o 
   5  10   3        5.48        5.87      0.66 o 
  -2  11   3       24.67       26.24      1.21 o 
  -1  11   3        0.79        0.86      0.71 o 
   0  11   3        7.73        8.60      0.88 o 
   1  11   3      219.56      217.83      2.56 o 
   2  11   3       43.46       45.90      1.36 o 
   3  11   3       45.31       49.76      1.44 o 
   4  11   3        6.80        4.64      0.55 o 
  -1  12   3       47.03       48.85      1.51 o 
   0  12   3       63.74       65.05      1.64 o 
   1  12   3       27.32       23.63      1.21 o 
   2  12   3        1.15        0.42      0.77 o 
   3  12   3       18.10       15.80      1.09 o 
   1  13   3        6.80        6.84      1.03 o 
  -1 -12   4        0.50       -0.44      0.70 o 
   0 -12   4        0.30        0.61      0.64 o 
  -3 -11   4        5.76        4.27      0.79 o 
  -2 -11   4        2.66        3.78      0.62 o 
  -1 -11   4       15.56       14.40      1.01 o 
   0 -11   4        1.09        0.67      0.60 o 
   1 -11   4        0.27        0.16      1.03 o 
   2 -11   4        8.66        9.27      1.16 o 
  -4 -10   4       37.76       37.36      1.32 o 
  -3 -10   4       13.05       14.96      1.03 o 
  -2 -10   4       20.28       19.32      0.74 o 
  -1 -10   4       15.56       15.02      0.93 o 
   0 -10   4       15.42       16.02      1.82 o 
   1 -10   4      151.80      161.61      9.27 o 
   2 -10   4        1.98        1.13      0.95 o 
   3 -10   4        2.65        4.09      1.11 o 
  -4  -9   4       11.00       10.96      0.91 o 
  -3  -9   4      136.96      133.63      2.06 o 
  -2  -9   4       48.95       55.49      0.98 o 
  -1  -9   4       13.81       13.07      0.63 o 
   0  -9   4       38.88       36.72      0.85 o 
   1  -9   4      509.30      509.81     19.48 o 
   2  -9   4       14.39       12.74      1.14 o 
   3  -9   4        0.30        1.10      0.77 o 
  -5  -8   4        3.82        2.96      0.61 o 
  -4  -8   4        3.42        2.84      0.69 o 
  -3  -8   4       16.64       13.56      0.87 o 
  -2  -8   4       31.36       21.06      0.96 o 
  -1  -8   4        7.92        6.67      0.51 o 
   0  -8   4        4.61        5.88      0.67 o 
   1  -8   4       15.01       16.33      1.06 o 
   2  -8   4       54.10       50.06      1.45 o 
   3  -8   4       19.93       15.81      1.05 o 
   4  -8   4        5.29        4.20      0.88 o 
  -5  -7   4        7.17        8.52      0.62 o 
  -4  -7   4        2.02        3.37      0.52 o 
  -3  -7   4        2.04        0.67      0.57 o 
  -2  -7   4      160.75      147.60      1.88 o 
  -1  -7   4      292.30      282.73      2.47 o 
   0  -7   4       14.54       13.35      0.45 o 
   1  -7   4       15.00       17.50      0.96 o 
   2  -7   4       19.31       17.37      1.04 o 
   3  -7   4       22.43       27.04      1.17 o 
   4  -7   4        2.61        3.03      0.81 o 
   5  -7   4        0.03        0.15      0.90 o 
  -5  -6   4        9.14        6.89      0.59 o 
  -4  -6   4        0.05       -0.16      0.48 o 
  -3  -6   4       30.84       33.05      1.03 o 
  -2  -6   4       13.78       15.04      0.73 o 
  -1  -6   4       41.36       43.47      1.03 o 
   0  -6   4       18.10       20.29      0.55 o 
   1  -6   4        6.21        7.20      0.73 o 
   2  -6   4       20.30       21.23      1.01 o 
   3  -6   4        3.68        3.91      0.83 o 
   4  -6   4       21.37       22.42      1.11 o 
   5  -6   4        8.81       10.29      0.93 o 
  -6  -5   4        5.06        6.51      0.69 o 
  -5  -5   4       23.61       26.05      0.82 o 
  -4  -5   4      125.46      117.70      1.29 o 
  -3  -5   4        9.74       10.98      0.72 o 
  -2  -5   4        4.68        4.72      0.58 o 
  -1  -5   4       14.32       11.74      0.64 o 
   0  -5   4       31.80       39.72      0.49 o 
   1  -5   4       64.94       66.25      1.17 o 
   2  -5   4       24.60       23.14      0.89 o 
   3  -5   4       49.44       47.13      1.28 o 
   4  -5   4        2.14        1.56      0.75 o 
   5  -5   4       50.68       51.69      1.48 o 
  -6  -4   4       13.48       15.08      0.74 o 
  -5  -4   4       11.35       13.31      0.65 o 
  -4  -4   4       55.92       55.08      1.98 o 
  -3  -4   4       16.63       16.14      0.79 o 
  -2  -4   4        6.11        6.34      0.58 o 
  -1  -4   4        0.34        0.90      0.44 o 
   0  -4   4      137.64      128.19      1.55 o 
   1  -4   4        2.85        0.98      0.52 o 
   2  -4   4       36.50       37.52      3.62 o 
   3  -4   4      105.76      124.91      1.75 o 
   4  -4   4       73.66       77.79      1.58 o 
   5  -4   4       84.05       89.50      1.72 o 
   6  -4   4        0.31        0.37      0.78 o 
  -6  -3   4        1.89        1.89      0.52 o 
  -5  -3   4        1.04        0.89      0.51 o 
  -4  -3   4       60.41       58.73      1.39 o 
  -3  -3   4        2.43        1.41      0.38 o 
  -2  -3   4     1039.81     1052.97      3.85 o 
  -1  -3   4      654.06      691.55      7.03 o 
   0  -3   4       36.09       30.70      0.38 o 
   1  -3   4      878.80      920.60      6.98 o 
   2  -3   4      199.18      195.93      1.08 o 
   3  -3   4       44.23       43.55      1.11 o 
   4  -3   4        0.11        0.41      0.54 o 
   5  -3   4        3.01        2.41      0.53 o 
   6  -3   4        3.79        6.28      0.66 o 
  -6  -2   4        6.73        7.60      1.48 o 
  -5  -2   4       47.54       47.99      0.91 o 
  -4  -2   4       64.98       66.96      2.55 o 
  -3  -2   4      126.97      124.01      1.76 o 
  -2  -2   4     1232.36     1245.33      4.09 o 
  -1  -2   4      549.50      511.49      2.63 o 
   0  -2   4      402.91      395.00      1.24 o 
   1  -2   4     1939.54     1961.90     13.27 o 
   2  -2   4       27.56       24.33      0.48 o 
   3  -2   4       75.69       67.44      0.95 o 
   4  -2   4       17.18       12.08      0.64 o 
   5  -2   4       14.55       12.32      0.66 o 
   6  -2   4        1.83        1.70      0.56 o 
  -6  -1   4        0.20       -0.53      0.75 o 
  -5  -1   4       21.44       21.65      0.70 o 
  -4  -1   4      147.95      155.54      1.32 o 
  -3  -1   4        7.63        8.29      0.30 o 
  -2  -1   4      545.25      582.65      7.24 o 
  -1  -1   4       93.20       85.55      0.82 o 
   0  -1   4      692.09      699.88      3.88 o 
   1  -1   4       90.49       89.17      1.14 o 
   2  -1   4      196.54      198.51      1.99 o 
   3  -1   4      408.76      397.75      6.52 o 
   4  -1   4      449.74      434.18      3.72 o 
   5  -1   4       49.07       48.55      1.17 o 
   6  -1   4        1.74        2.37      0.55 o 
  -6   0   4       16.18       17.77      1.07 o 
  -5   0   4       15.26       15.21      0.93 o 
  -4   0   4       67.94       66.07      5.21 o 
  -3   0   4      166.63      186.98      3.15 o 
  -2   0   4      187.31      193.68      2.26 o 
  -1   0   4      444.34      438.22      3.52 o 
   0   0   4      734.85      743.31      5.01 o 
   1   0   4      107.70      114.14      0.58 o 
   2   0   4      161.04      163.88      1.62 o 
   3   0   4       67.75       81.68      0.86 o 
   4   0   4        1.24       -0.06      0.48 o 
   5   0   4        0.24       -0.01      0.50 o 
   6   0   4        0.02        0.38      0.51 o 
  -6   1   4       23.26       22.18      1.10 o 
  -5   1   4        8.57        9.17      0.88 o 
  -4   1   4      162.31      151.08      1.92 o 
  -3   1   4       47.02       42.35      0.74 o 
  -2   1   4       18.16       20.17      0.35 o 
  -1   1   4        5.76        4.74      0.50 o 
   0   1   4       32.85       32.58      0.26 o 
   1   1   4     1439.28     1460.81      7.31 o 
   2   1   4      443.92      486.30      1.10 o 
   3   1   4      183.39      205.20      1.08 o 
   4   1   4        0.11       -0.45      0.45 o 
   5   1   4       15.69       14.49      0.64 o 
   6   1   4        3.07        3.34      0.56 o 
  -6   2   4        0.02        0.53      0.77 o 
  -5   2   4        1.85        2.45      0.76 o 
  -4   2   4      205.61      194.24      2.16 o 
  -3   2   4      127.02      109.35      1.50 o 
  -2   2   4       85.63       74.95      1.10 o 
  -1   2   4       61.82       74.72      3.16 o 
   0   2   4      589.87      542.85      1.40 o 
   1   2   4      289.30      316.16      1.67 o 
   2   2   4      100.78      114.93      0.51 o 
   3   2   4      155.59      166.14      1.58 o 
   4   2   4      103.07      109.83      1.12 o 
   5   2   4      125.60      116.47      1.30 o 
   6   2   4        3.20        3.03      0.55 o 
  -5   3   4        5.65        6.50      0.83 o 
  -4   3   4        0.05        0.05      0.66 o 
  -3   3   4        4.29        2.92      0.65 o 
  -2   3   4        0.38        0.62      0.27 o 
  -1   3   4      763.01      812.61      2.40 o 
   0   3   4      913.11      933.78     11.35 o 
   1   3   4      143.62      132.61      0.54 o 
   2   3   4      178.82      211.97      0.93 o 
   3   3   4       65.55       73.84      0.90 o 
   4   3   4       53.44       56.98      0.84 o 
   5   3   4      132.69      129.58      3.89 o 
   6   3   4        0.10        0.03      0.53 o 
  -5   4   4        1.11        0.72      0.67 o 
  -4   4   4       19.15       22.08      1.03 o 
  -3   4   4       40.39       37.08      1.08 o 
  -2   4   4       42.09       34.77      0.56 o 
  -1   4   4        3.59        2.01      0.22 o 
   0   4   4      271.92      308.05      3.64 o 
   1   4   4      853.76      872.30      6.12 o 
   2   4   4       78.77       95.48      1.12 o 
   3   4   4        4.70        4.11      0.29 o 
   4   4   4        0.00        0.16      0.58 o 
   5   4   4        5.24        5.02      0.77 o 
   6   4   4        8.74        9.21      1.01 o 
  -5   5   4        0.74        0.17      0.70 o 
  -4   5   4        6.51        5.37      0.76 o 
  -3   5   4      114.95      107.94      1.73 o 
  -2   5   4       19.71       16.59      1.79 o 
  -1   5   4       17.91       14.49      0.31 o 
   0   5   4       13.40       10.30      1.20 o 
   1   5   4      390.79      414.70      2.17 o 
   2   5   4        0.05        1.79      0.24 o 
   3   5   4        5.26        5.08      0.68 o 
   4   5   4       11.18       10.91      0.76 o 
   5   5   4      125.50      117.40      1.90 o 
   6   5   4       21.99       19.63      1.09 o 
  -5   6   4        0.30       -0.04      0.82 o 
  -4   6   4        2.42        2.83      0.81 o 
  -3   6   4       11.72       16.23      1.00 o 
  -2   6   4     1296.62     1271.66      9.74 o 
  -1   6   4       60.65       45.40      0.68 o 
   0   6   4      282.41      289.25      2.16 o 
   1   6   4       29.82       37.37      0.75 o 
   2   6   4        3.52        2.13      0.26 o 
   3   6   4       10.59        8.99      1.05 o 
   4   6   4        6.14        5.24      0.73 o 
   5   6   4        3.65        2.85      0.82 o 
   6   6   4        2.56        1.62      0.80 o 
  -4   7   4        0.10        0.14      0.76 o 
  -3   7   4        9.18        8.99      0.92 o 
  -2   7   4       42.92       38.89      3.23 o 
  -1   7   4       96.59      104.47      1.47 o 
   0   7   4        0.03       -0.17      0.49 o 
   1   7   4       26.53       27.38      0.88 o 
   2   7   4      120.71      111.96      0.84 o 
   3   7   4      291.49      282.68      1.38 o 
   4   7   4      115.80      122.10      1.80 o 
   5   7   4        0.31       -0.72      0.73 o 
   6   7   4        2.87        2.84      0.79 o 
  -4   8   4       52.62       42.08      1.44 o 
  -3   8   4       51.91       49.10      1.46 o 
  -2   8   4       21.35       16.66      3.09 o 
  -1   8   4       25.12       26.54      0.92 o 
   0   8   4       16.17       18.89      0.85 o 
   1   8   4       46.95       45.19      1.12 o 
   2   8   4        3.09        2.16      0.63 o 
   3   8   4      196.58      194.51      3.98 o 
   4   8   4        0.09       -0.12      0.48 o 
   5   8   4       22.43       23.83      1.12 o 
  -3   9   4        0.06       -0.16      0.83 o 
  -2   9   4       55.25       58.85      1.52 o 
  -1   9   4       50.55       57.06      1.35 o 
   0   9   4        6.64        5.42      0.69 o 
   1   9   4       14.61       10.89      0.85 o 
   2   9   4        8.65        7.49      0.60 o 
   3   9   4       47.89       44.02      0.89 o 
   4   9   4        2.50        2.01      0.39 o 
   5   9   4       19.91       21.22      1.15 o 
  -3  10   4       18.50       21.23      1.19 o 
  -2  10   4       36.97       40.17      1.44 o 
  -1  10   4       54.37       57.29      1.45 o 
   0  10   4        0.83        1.28      0.74 o 
   1  10   4        0.52        0.06      0.76 o 
   2  10   4      119.98      130.41      2.03 o 
   3  10   4       98.56       97.86      2.16 o 
   4  10   4       52.63       53.73      2.54 o 
   5  10   4        0.83        0.64      0.80 o 
  -2  11   4        4.83        4.58      1.01 o 
  -1  11   4        6.46        6.00      0.89 o 
   0  11   4        3.07        1.87      0.74 o 
   1  11   4        0.48        0.45      0.78 o 
   2  11   4      249.51      259.23      2.90 o 
   3  11   4       29.46       30.68      1.19 o 
   4  11   4        7.36        7.50      0.83 o 
  -1  12   4       35.62       30.65      1.25 o 
   0  12   4       39.47       39.74      1.35 o 
   1  12   4       66.08       58.18      1.59 o 
   2  12   4        0.31       -0.41      0.73 o 
   3  12   4        0.88       -0.12      0.81 o 
  -2 -11   5        0.83        1.02      0.84 o 
  -1 -11   5       10.62       11.11      1.07 o 
   0 -11   5        7.36        6.92      1.06 o 
   1 -11   5        4.40        2.94      1.08 o 
  -3 -10   5       19.00       18.79      1.05 o 
  -2 -10   5       41.08       41.39      1.36 o 
  -1 -10   5       83.08       86.63      1.24 o 
   0 -10   5      107.46      110.83      2.02 o 
   1 -10   5        2.54        2.84      0.94 o 
   2 -10   5      129.54      135.65      2.40 o 
  -4  -9   5       18.39       15.71      1.04 o 
  -3  -9   5       50.26       52.91      1.45 o 
  -2  -9   5       50.31       48.94      1.37 o 
  -1  -9   5        6.61        5.89      0.78 o 
   0  -9   5        4.86        5.24      0.88 o 
   1  -9   5       30.96       33.94      1.36 o 
   2  -9   5      112.75      114.83      2.18 o 
   3  -9   5       13.66       18.26      1.21 o 
  -4  -8   5       20.21       20.46      1.07 o 
  -3  -8   5       23.44       22.24      1.05 o 
  -2  -8   5       13.74       12.70      0.88 o 
  -1  -8   5      100.93       96.27      1.67 o 
   0  -8   5      375.85      368.11      2.98 o 
   1  -8   5       38.95       40.12      1.33 o 
   2  -8   5        6.24        4.70      1.05 o 
   3  -8   5       12.25       11.60      1.04 o 
   4  -8   5        0.02        0.21      0.80 o 
  -5  -7   5        1.98        2.04      0.58 o 
  -4  -7   5       19.96       16.03      0.97 o 
  -3  -7   5        2.65        4.53      0.69 o 
  -2  -7   5        7.92        7.83      0.79 o 
  -1  -7   5       41.67       38.96      1.10 o 
   0  -7   5      714.25      693.05      2.72 o 
   1  -7   5       24.22       23.25      1.05 o 
   2  -7   5       70.84       81.49      1.70 o 
   3  -7   5       75.77       81.74      1.73 o 
   4  -7   5       16.58       17.69      1.08 o 
  -5  -6   5        4.76        3.68      0.58 o 
  -4  -6   5       54.70       48.80      0.95 o 
  -3  -6   5        0.20        2.00      0.66 o 
  -2  -6   5       67.86       69.77      1.32 o 
  -1  -6   5       54.22       58.49      1.22 o 
   0  -6   5       25.82       27.00      0.63 o 
   1  -6   5       43.94       42.51      1.10 o 
   2  -6   5       55.31       50.01      1.28 o 
   3  -6   5       26.34       26.59      1.14 o 
   4  -6   5        0.82        1.16      0.76 o 
   5  -6   5        0.34        0.34      0.82 o 
  -5  -5   5       35.54       41.45      1.00 o 
  -4  -5   5        4.34        5.81      0.67 o 
  -3  -5   5       25.61       23.46      0.94 o 
  -2  -5   5       12.27        9.50      0.70 o 
  -1  -5   5       19.44       19.01      0.49 o 
   0  -5   5       22.93       22.09      0.54 o 
   1  -5   5       65.36       78.37      1.30 o 
   2  -5   5       23.51       23.84      0.95 o 
   3  -5   5        0.29       -0.32      0.78 o 
   4  -5   5        0.71        0.12      0.80 o 
   5  -5   5       14.03       13.55      0.97 o 
  -5  -4   5        0.54        0.94      0.50 o 
  -4  -4   5        7.23        8.52      0.53 o 
  -3  -4   5        8.98        9.77      0.77 o 
  -2  -4   5      123.58      126.91      1.62 o 
  -1  -4   5       46.16       50.62      0.75 o 
   0  -4   5      142.31      144.09      1.01 o 
   1  -4   5      110.77      134.27      1.02 o 
   2  -4   5        3.83        2.71      0.47 o 
   3  -4   5       46.91       49.22      1.28 o 
   4  -4   5       23.90       24.97      1.14 o 
   5  -4   5       22.35       22.63      1.10 o 
  -6  -3   5        8.54        9.50      0.86 o 
  -5  -3   5       25.85       26.56      2.70 o 
  -4  -3   5        1.43        1.11      0.45 o 
  -3  -3   5        8.65        8.03      0.40 o 
  -2  -3   5      167.99      166.26      1.69 o 
  -1  -3   5      642.03      697.86      6.27 o 
   0  -3   5        0.71        0.15      0.21 o 
   1  -3   5       82.30       82.13      1.55 o 
   2  -3   5       50.68       55.42      0.68 o 
   3  -3   5      157.95      169.99      2.05 o 
   4  -3   5      250.55      251.53      2.55 o 
   5  -3   5        0.04        0.69      0.55 o 
   6  -3   5        8.24        9.95      0.71 o 
  -6  -2   5        0.86        0.68      0.68 o 
  -5  -2   5       35.25       34.21      0.83 o 
  -4  -2   5       55.68       50.32      0.84 o 
  -3  -2   5       80.90       90.22      0.74 o 
  -2  -2   5      107.52      102.02      1.50 o 
  -1  -2   5      772.51      748.35     10.33 o 
   0  -2   5       54.68       53.06      0.62 o 
   1  -2   5       23.82       27.08      0.39 o 
   2  -2   5      187.21      220.38      9.31 o 
   3  -2   5       74.42       75.23      1.22 o 
   4  -2   5      250.49      261.04      1.84 o 
   5  -2   5        0.04        0.37      0.52 o 
   6  -2   5        0.27       -0.03      0.50 o 
  -6  -1   5        0.20       -0.64      0.75 o 
  -5  -1   5        0.72        1.27      0.71 o 
  -4  -1   5        8.49        7.66      1.95 o 
  -3  -1   5       45.09       44.16      1.46 o 
  -2  -1   5      141.74      148.23      1.03 o 
  -1  -1   5       93.26      106.45      1.03 o 
   0  -1   5      160.96      220.70      2.88 o 
   1  -1   5      341.22      367.13      1.38 o 
   2  -1   5       37.11       40.88      0.76 o 
   3  -1   5      198.99      229.21      1.47 o 
   4  -1   5      103.36      105.54      3.77 o 
   5  -1   5       33.67       30.88      2.38 o 
   6  -1   5        4.78        3.50      0.57 o 
  -6   0   5        2.63        2.26      0.88 o 
  -5   0   5        0.71        0.73      0.70 o 
  -4   0   5       75.61       73.14      1.45 o 
  -3   0   5      389.06      339.56     35.02 o 
  -2   0   5        3.07        2.30      0.19 o 
  -1   0   5      170.33      181.26      1.03 o 
   0   0   5      885.89      964.33      3.48 o 
   1   0   5      130.19      154.76      1.07 o 
   2   0   5       11.28       15.26      0.28 o 
   3   0   5        9.03        9.39      0.70 o 
   4   0   5        1.79        2.14      0.50 o 
   5   0   5       13.28       13.09      0.66 o 
   6   0   5        0.00        0.00      0.53 o 
  -6   1   5        4.07        4.51      0.91 o 
  -5   1   5        3.45        3.13      0.74 o 
  -4   1   5        0.05       -0.22      0.72 o 
  -3   1   5      349.49      325.76      2.54 o 
  -2   1   5       14.80        7.14      0.47 o 
  -1   1   5       25.94       28.81      0.51 o 
   0   1   5      397.80      360.25      3.49 o 
   1   1   5     1067.31     1047.58      7.39 o 
   2   1   5      527.26      596.80      3.86 o 
   3   1   5      116.70      118.25      1.65 o 
   4   1   5        0.07       -0.39      0.46 o 
   5   1   5        4.46        4.85      0.57 o 
   6   1   5       23.60       22.36      0.81 o 
  -5   2   5        5.75        6.30      0.88 o 
  -4   2   5        4.93        4.15      0.75 o 
  -3   2   5      117.24      110.43      1.56 o 
  -2   2   5       78.86       77.94      1.26 o 
  -1   2   5      710.78      706.23      2.74 o 
   0   2   5       34.18       37.73      0.46 o 
   1   2   5      197.06      151.92      0.89 o 
   2   2   5       14.29        8.01      0.22 o 
   3   2   5       25.73       25.18      0.40 o 
   4   2   5       44.01       49.15      1.27 o 
   5   2   5        8.58       10.40      0.61 o 
   6   2   5       43.90       40.23      0.97 o 
  -5   3   5       27.81       27.96      1.19 o 
  -4   3   5        2.43        2.16      0.78 o 
  -3   3   5       34.46       32.10      0.98 o 
  -2   3   5       60.11       63.02      2.53 o 
  -1   3   5       25.86       30.54      0.39 o 
   0   3   5        1.13        3.50      0.25 o 
   1   3   5        8.16        3.86      0.44 o 
   2   3   5      139.67      152.01      1.21 o 
   3   3   5       37.93       44.29      1.14 o 
   4   3   5       16.68       17.99      0.99 o 
   5   3   5        3.54        3.23      0.55 o 
   6   3   5       16.50       16.31      0.74 o 
  -5   4   5       14.21       13.56      0.99 o 
  -4   4   5       55.51       56.31      1.41 o 
  -3   4   5      220.52      199.02      2.17 o 
  -2   4   5       93.87      102.40      5.25 o 
  -1   4   5       81.99       84.13      0.62 o 
   0   4   5      475.46      493.15      3.79 o 
   1   4   5      158.35      160.42      0.78 o 
   2   4   5      476.59      501.31      2.96 o 
   3   4   5       72.01       70.70      0.75 o 
   4   4   5      174.36      152.92      1.82 o 
   5   4   5       17.01       17.90      1.00 o 
   6   4   5        4.60        5.22      0.89 o 
  -5   5   5        0.99        0.65      0.71 o 
  -4   5   5        0.24       -0.34      0.76 o 
  -3   5   5        0.68        0.37      0.70 o 
  -2   5   5       49.65       46.91      0.95 o 
  -1   5   5        4.01        5.54      0.46 o 
   0   5   5       21.01       18.19      0.34 o 
   1   5   5      369.71      377.41      6.71 o 
   2   5   5      341.13      371.81      4.36 o 
   3   5   5      141.29      134.88      1.04 o 
   4   5   5      270.27      255.02      2.34 o 
   5   5   5       39.36       39.01      1.20 o 
   6   5   5       41.82       36.30      1.37 o 
  -4   6   5        0.14       -0.57      0.72 o 
  -3   6   5       15.77       14.81      0.92 o 
  -2   6   5       22.38       20.45      1.06 o 
  -1   6   5       34.49       38.82      0.67 o 
   0   6   5        4.16        4.72      0.26 o 
   1   6   5      100.95      114.22      1.49 o 
   2   6   5      187.48      167.43      1.29 o 
   3   6   5       68.14       57.27      1.04 o 
   4   6   5        4.41        4.06      0.65 o 
   5   6   5        2.42        1.73      0.76 o 
   6   6   5        6.30        6.51      0.93 o 
  -4   7   5        4.90        4.57      0.84 o 
  -3   7   5        9.81        6.96      0.89 o 
  -2   7   5        2.93        2.77      0.66 o 
  -1   7   5        7.04        6.15      0.58 o 
   0   7   5      188.05      203.11      2.04 o 
   1   7   5        7.61        5.84      0.65 o 
   2   7   5       22.01       21.93      0.82 o 
   3   7   5       10.46       11.56      0.44 o 
   4   7   5       65.25       59.62      1.27 o 
   5   7   5        1.68        1.24      0.73 o 
   6   7   5        0.14       -0.22      0.81 o 
  -4   8   5        8.19        6.21      0.88 o 
  -3   8   5       55.04       53.13      1.52 o 
  -2   8   5       15.95       12.46      1.96 o 
  -1   8   5        6.46        7.95      0.50 o 
   0   8   5        0.68        1.42      0.62 o 
   1   8   5       11.96       16.11      0.84 o 
   2   8   5        8.67        9.35      0.55 o 
   3   8   5        8.70        6.99      0.53 o 
   4   8   5        2.70        2.99      0.64 o 
   5   8   5       18.22       18.31      1.07 o 
  -3   9   5       31.87       32.96      1.38 o 
  -2   9   5       72.23       76.46      1.66 o 
  -1   9   5        7.21        8.04      0.54 o 
   0   9   5        0.01       -0.31      0.65 o 
   1   9   5        2.45        1.53      0.60 o 
   2   9   5       10.80        9.98      0.61 o 
   3   9   5        9.47        9.66      0.60 o 
   4   9   5        0.01       -0.09      0.50 o 
   5   9   5       10.32        8.08      0.68 o 
  -2  10   5       53.27       54.93      1.57 o 
  -1  10   5       28.59       31.93      1.09 o 
   0  10   5       16.91       16.79      0.97 o 
   1  10   5        3.40        3.66      0.79 o 
   2  10   5        0.14       -0.28      0.76 o 
   3  10   5       75.68       75.77      1.17 o 
   4  10   5       25.29       25.32      1.25 o 
  -2  11   5        7.03        9.08      1.07 o 
  -1  11   5        2.84        4.35      0.61 o 
   0  11   5        1.46        1.61      0.80 o 
   1  11   5        2.18        1.10      0.82 o 
   2  11   5       13.56       13.19      1.11 o 
   3  11   5       11.61       13.77      0.73 o 
   4  11   5       35.92       37.64      2.59 o 
   0  12   5        6.46        6.03      0.94 o 
   1  12   5       38.13       35.39      1.35 o 
   2  12   5       47.88       44.26      1.44 o 
   3  12   5       55.22       57.81      1.66 o 
  -2 -11   6        8.79        9.76      1.11 o 
  -1 -11   6        0.13        0.82      0.79 o 
   0 -11   6       11.25       10.98      1.11 o 
   1 -11   6        0.16       -0.44      0.98 o 
  -3 -10   6       40.84       39.87      1.37 o 
  -2 -10   6       14.05       12.84      1.04 o 
  -1 -10   6       24.61       26.47      0.83 o 
   0 -10   6       40.80       42.60      1.47 o 
   1 -10   6       25.23       28.52      1.34 o 
   2 -10   6        0.67       -0.23      0.95 o 
  -4  -9   6        3.57        3.89      0.88 o 
  -3  -9   6        7.48        8.38      0.94 o 
  -2  -9   6        1.24        1.93      0.79 o 
  -1  -9   6       19.02       18.55      0.70 o 
   0  -9   6        1.35        1.66      0.83 o 
   1  -9   6        2.20        1.59      0.85 o 
   2  -9   6       45.92       46.01      1.58 o 
   3  -9   6        7.64        6.48      1.00 o 
  -4  -8   6       15.00       14.18      0.99 o 
  -3  -8   6       29.48       27.17      1.16 o 
  -2  -8   6       57.57       55.24      1.42 o 
  -1  -8   6      107.79      101.81      1.98 o 
   0  -8   6        5.79        4.94      0.58 o 
   1  -8   6      318.04      316.10      3.02 o 
   2  -8   6        0.64        2.64      0.94 o 
   3  -8   6        2.44        2.49      0.93 o 
   4  -8   6        0.10        0.16      0.87 o 
  -4  -7   6        5.53        6.53      0.84 o 
  -3  -7   6       21.97       19.93      0.98 o 
  -2  -7   6        1.98        3.24      0.74 o 
  -1  -7   6        0.72        0.62      0.45 o 
   0  -7   6        2.25        2.87      0.52 o 
   1  -7   6      260.63      264.40      2.63 o 
   2  -7   6       98.35      103.36      1.81 o 
   3  -7   6        4.78        4.97      0.82 o 
   4  -7   6        6.18        6.44      0.88 o 
  -5  -6   6        1.86        1.72      0.57 o 
  -4  -6   6        0.07        0.24      0.51 o 
  -3  -6   6       20.41       18.45      0.93 o 
  -2  -6   6        7.05        5.19      0.72 o 
  -1  -6   6      197.65      155.74     25.40 o 
   0  -6   6      111.49      115.31      3.93 o 
   1  -6   6       30.77       33.41      1.12 o 
   2  -6   6       53.24       59.06      1.41 o 
   3  -6   6        2.64        2.39      0.83 o 
   4  -6   6        1.45        0.32      0.83 o 
   5  -6   6        0.06        0.12      0.83 o 
  -5  -5   6       55.32       59.95      6.57 o 
  -4  -5   6       25.32       29.11      1.40 o 
  -3  -5   6       10.28        8.19      0.76 o 
  -2  -5   6        0.18        0.33      0.61 o 
  -1  -5   6     1210.51      997.33     97.91 o 
   0  -5   6      103.22      103.21      1.00 o 
   1  -5   6       40.66       42.25      0.72 o 
   2  -5   6       10.50       11.93      0.85 o 
   3  -5   6       17.51       20.54      1.04 o 
   4  -5   6        4.81        5.71      0.86 o 
   5  -5   6        3.22        2.44      0.86 o 
  -5  -4   6       17.17       16.69      0.77 o 
  -4  -4   6        0.81        0.34      0.43 o 
  -3  -4   6      159.14      175.80      2.28 o 
  -2  -4   6      389.37      379.52      2.80 o 
  -1  -4   6      520.52      446.95     68.19 o 
   0  -4   6      279.00      296.92     17.04 o 
   1  -4   6      195.87      193.38      6.14 o 
   2  -4   6      124.12      133.66      1.72 o 
   3  -4   6       13.31       15.89      0.97 o 
   4  -4   6        2.54        3.16      0.81 o 
   5  -4   6       55.62       63.96      1.70 o 
  -5  -3   6        3.40        2.59      0.83 o 
  -4  -3   6       48.23       46.64      2.10 o 
  -3  -3   6       60.88       61.18      0.85 o 
  -2  -3   6        4.32        4.18      0.40 o 
  -1  -3   6       18.12       12.76      2.51 o 
   0  -3   6        0.00        0.29      0.28 o 
   1  -3   6        0.17       -0.08      0.29 o 
   2  -3   6      173.89      160.17      2.78 o 
   3  -3   6      260.54      251.47      2.43 o 
   4  -3   6        3.54        2.75      0.82 o 
   5  -3   6      141.91      142.68      2.24 o 
  -5  -2   6       24.03       23.76      1.10 o 
  -4  -2   6       50.76       50.67      1.31 o 
  -3  -2   6       29.30       27.48      1.25 o 
  -2  -2   6        5.40        4.58      0.38 o 
  -1  -2   6      127.72      125.20      4.64 o 
   0  -2   6      155.00      159.38      1.17 o 
   1  -2   6        2.20        5.07      0.27 o 
   2  -2   6      126.82      127.17      1.00 o 
   3  -2   6      231.76      247.76      2.32 o 
   4  -2   6      209.91      216.41      1.79 o 
   5  -2   6       39.90       37.89      2.16 o 
   6  -2   6        0.94        0.71      0.67 o 
  -5  -1   6        3.10        3.47      0.76 o 
  -4  -1   6       10.25       11.78      0.88 o 
  -3  -1   6        1.79        0.78      0.31 o 
  -2  -1   6       29.53       29.25      0.96 o 
  -1  -1   6       42.17       43.21      0.97 o 
   0  -1   6      119.65      126.55      1.90 o 
   1  -1   6       14.96       31.13      0.41 o 
   2  -1   6      162.78      173.25      2.51 o 
   3  -1   6      381.25      367.51      5.10 o 
   4  -1   6       16.09       18.81      1.61 o 
   5  -1   6       10.23        9.51      0.65 o 
   6  -1   6        0.93       -0.02      0.58 o 
  -5   0   6        0.01        0.03      0.73 o 
  -4   0   6       13.56       16.18      0.94 o 
  -3   0   6        7.71        7.77      0.73 o 
  -2   0   6        5.89        4.88      0.36 o 
  -1   0   6      119.07      123.15      1.19 o 
   0   0   6       98.78       88.83      0.50 o 
   1   0   6     1447.76     1513.10      4.14 o 
   2   0   6      205.15      226.56      1.31 o 
   3   0   6      528.55      480.10      7.31 o 
   4   0   6        0.06        0.53      0.52 o 
   5   0   6       13.49       10.53      0.65 o 
   6   0   6        7.29        7.61      0.65 o 
  -5   1   6        9.10        9.00      0.90 o 
  -4   1   6       62.90       61.94      1.46 o 
  -3   1   6        0.03        0.02      0.65 o 
  -2   1   6        0.08        0.17      0.30 o 
  -1   1   6      162.16      184.59      0.92 o 
   0   1   6      174.74      202.37      2.80 o 
   1   1   6       58.24       47.13      0.76 o 
   2   1   6      121.09      112.59      0.99 o 
   3   1   6        0.89       -0.02      0.28 o 
   4   1   6        1.44        1.37      0.59 o 
   5   1   6        4.54        2.76      0.55 o 
   6   1   6        0.09        0.49      0.50 o 
  -5   2   6        0.36        0.51      0.85 o 
  -4   2   6        4.67        2.61      0.82 o 
  -3   2   6        0.50        1.54      0.64 o 
  -2   2   6       10.18       10.36      0.41 o 
  -1   2   6        1.02        2.22      0.26 o 
   0   2   6      365.65      376.27      3.90 o 
   1   2   6        1.74        3.04      0.31 o 
   2   2   6        0.52        0.33      0.21 o 
   3   2   6       91.37       82.62      0.79 o 
   4   2   6       24.45       26.91      0.70 o 
   5   2   6        1.38        1.12      0.50 o 
   6   2   6       13.13       10.97      0.65 o 
  -5   3   6        0.56       -0.31      0.84 o 
  -4   3   6      100.87       90.34      1.72 o 
  -3   3   6       46.10       39.85      1.13 o 
  -2   3   6      125.68      129.78      1.13 o 
  -1   3   6      226.97      227.61      4.57 o 
   0   3   6      250.80      242.24      3.18 o 
   1   3   6      321.69      280.97     39.12 o 
   2   3   6      216.34      194.68      0.82 o 
   3   3   6        0.00       -0.09      0.25 o 
   4   3   6       10.04        7.28      0.52 o 
   5   3   6        0.00       -0.41      0.51 o 
   6   3   6        0.16        0.79      0.50 o 
  -5   4   6        2.55        2.46      0.85 o 
  -4   4   6      101.40       98.94      1.79 o 
  -3   4   6      196.05      185.10      2.13 o 
  -2   4   6      179.99      172.57      1.76 o 
  -1   4   6       27.91       28.87      0.95 o 
   0   4   6      162.42      142.33      1.32 o 
   1   4   6      457.79      451.03      2.62 o 
   2   4   6      149.09      171.01      0.91 o 
   3   4   6       63.65       63.68      0.65 o 
   4   4   6       81.64       76.55      1.38 o 
   5   4   6      212.87      194.23      2.39 o 
   6   4   6        8.67        9.10      0.98 o 
  -5   5   6        0.14        0.47      0.83 o 
  -4   5   6       12.52       11.53      0.93 o 
  -3   5   6       69.90       71.02      1.50 o 
  -2   5   6       17.01       16.76      0.83 o 
  -1   5   6        0.46        0.26      0.33 o 
   0   5   6       46.06       50.07      2.07 o 
   1   5   6        6.02        2.96      0.56 o 
   2   5   6      183.32      185.07      2.49 o 
   3   5   6       56.66       68.83      0.70 o 
   4   5   6        4.69        6.55      0.66 o 
   5   5   6       44.80       44.71      1.29 o 
   6   5   6       15.71       19.59      1.09 o 
  -4   6   6        0.06       -0.03      0.73 o 
  -3   6   6        0.09       -0.37      0.73 o 
  -2   6   6       21.12       18.83      0.60 o 
  -1   6   6       38.26       35.94      0.67 o 
   0   6   6        0.17        0.03      0.33 o 
   1   6   6      435.16      425.09      2.83 o 
   2   6   6      480.27      457.37      9.90 o 
   3   6   6      419.98      415.48     32.32 o 
   4   6   6        8.47        7.32      0.53 o 
   5   6   6        0.00        0.23      0.62 o 
   6   6   6        3.02        4.12      0.85 o 
  -4   7   6        5.11        3.78      0.92 o 
  -3   7   6       99.33       89.12      1.77 o 
  -2   7   6        7.64        6.46      1.38 o 
  -1   7   6       16.71       19.34      2.01 o 
   0   7   6       95.10       81.31      9.16 o 
   1   7   6      126.27      136.53      1.76 o 
   2   7   6        3.75        3.81      0.78 o 
   3   7   6       43.05       38.17      0.80 o 
   4   7   6       12.06       11.93      0.96 o 
   5   7   6       64.03       60.35      1.45 o 
  -3   8   6       14.20       10.63      1.04 o 
  -2   8   6       21.34       20.38      4.53 o 
  -1   8   6       58.97       59.47      0.91 o 
   0   8   6       20.92       21.63      2.66 o 
   1   8   6        4.42        7.14      0.72 o 
   2   8   6       32.43       36.76      1.39 o 
   3   8   6       62.45       62.44      2.90 o 
   4   8   6       25.02       27.11      0.78 o 
   5   8   6       50.50       50.33      1.62 o 
  -3   9   6        3.26        3.45      0.85 o 
  -2   9   6       22.47       24.33      1.15 o 
  -1   9   6       66.90       74.41      1.31 o 
   0   9   6       15.98       12.02      0.87 o 
   1   9   6        0.01       -0.15      0.63 o 
   2   9   6       12.54        9.94      0.89 o 
   3   9   6       60.71       59.49      1.03 o 
   4   9   6        7.67        7.89      1.50 o 
   5   9   6        0.10       -0.11      1.05 o 
  -2  10   6       19.12       23.09      1.24 o 
  -1  10   6       25.46       27.23      0.85 o 
   0  10   6       24.27       22.44      1.08 o 
   1  10   6       45.35       41.26      1.31 o 
   2  10   6       27.78       27.74      1.14 o 
   3  10   6       27.05       31.61      1.40 o 
   4  10   6       10.80       11.64      0.70 o 
  -1  11   6       21.54       23.84      0.83 o 
   0  11   6        2.88        3.05      0.87 o 
   1  11   6        0.25       -0.61      0.89 o 
   2  11   6        1.66        1.81      0.81 o 
   3  11   6        0.76        0.77      0.66 o 
   0  12   6        3.79        4.56      0.94 o 
   1  12   6        0.55       -0.15      0.94 o 
   2  12   6       39.39       39.96      1.52 o 
  -2 -10   7       77.86       93.10      2.07 o 
  -1 -10   7       16.89       17.53      1.19 o 
   0 -10   7       15.39       16.98      1.11 o 
   1 -10   7       18.62       21.94      1.33 o 
  -3  -9   7       10.43        9.94      1.04 o 
  -2  -9   7        0.15        0.14      0.72 o 
  -1  -9   7        0.59        0.92      0.80 o 
   0  -9   7        0.07       -0.29      0.84 o 
   1  -9   7       35.04       35.09      1.36 o 
   2  -9   7       14.78       15.63      1.09 o 
  -4  -8   7        2.64        2.05      0.79 o 
  -3  -8   7        0.15        0.04      0.73 o 
  -2  -8   7       13.07       13.70      0.98 o 
  -1  -8   7       30.77       29.95      1.17 o 
   0  -8   7       41.02       42.05      1.21 o 
   1  -8   7        0.20       -0.34      0.88 o 
   2  -8   7       35.51       37.19      1.35 o 
   3  -8   7       26.56       29.36      1.33 o 
  -4  -7   7        9.92        9.03      0.92 o 
  -3  -7   7        4.02        3.80      0.74 o 
  -2  -7   7        2.52        2.88      0.74 o 
  -1  -7   7        5.25        6.41      0.81 o 
   0  -7   7       23.83       22.61      0.69 o 
   1  -7   7       21.02       19.40      1.05 o 
   2  -7   7       22.60       22.90      1.14 o 
   3  -7   7       20.93       24.39      1.20 o 
   4  -7   7        4.70        3.96      0.97 o 
  -4  -6   7       12.34       13.13      0.68 o 
  -3  -6   7        0.26       -0.29      0.71 o 
  -2  -6   7        8.84        6.19      0.75 o 
  -1  -6   7        0.45        0.32      0.66 o 
   0  -6   7      353.21      354.47      1.97 o 
   1  -6   7       53.32       54.33      1.27 o 
   2  -6   7       43.30       39.09      1.23 o 
   3  -6   7        2.85        1.80      0.81 o 
   4  -6   7        0.04       -0.31      0.93 o 
  -5  -5   7        8.73       11.53      1.01 o 
  -4  -5   7       38.35       38.19      1.49 o 
  -3  -5   7        0.59        1.07      0.67 o 
  -2  -5   7        1.95        1.73      0.67 o 
  -1  -5   7      101.07       89.81      1.47 o 
   0  -5   7     1168.01     1199.29     16.48 o 
   1  -5   7      166.68      166.59      2.03 o 
   2  -5   7        5.75        3.28      0.74 o 
   3  -5   7        1.32        2.85      0.78 o 
   4  -5   7        1.78        1.91      0.76 o 
   5  -5   7        0.86        0.87      0.75 o 
  -5  -4   7        0.79        1.23      0.70 o 
  -4  -4   7       16.10       15.70      0.65 o 
  -3  -4   7        5.08        5.41      1.11 o 
  -2  -4   7        7.60        6.46      0.75 o 
  -1  -4   7      296.51      317.75      2.56 o 
   0  -4   7       24.07       23.80      0.56 o 
   1  -4   7      137.09      135.47      1.11 o 
   2  -4   7      108.00      106.61      3.07 o 
   3  -4   7       18.13       19.37      1.04 o 
   4  -4   7        5.84        5.61      0.84 o 
   5  -4   7        0.07        0.27      0.79 o 
  -5  -3   7        8.08        9.10      0.89 o 
  -4  -3   7        7.17        7.24      0.86 o 
  -3  -3   7       92.00       88.86      1.32 o 
  -2  -3   7     1135.34     1154.53     31.79 o 
  -1  -3   7       43.99       44.11      0.73 o 
   0  -3   7      125.25      111.51      1.78 o 
   1  -3   7       24.01       21.73      0.42 o 
   2  -3   7        6.24        6.21      0.44 o 
   3  -3   7       35.08       31.66      1.11 o 
   4  -3   7       30.31       27.43      1.18 o 
   5  -3   7       38.19       37.84      1.36 o 
  -5  -2   7        4.57        4.86      0.80 o 
  -4  -2   7       71.34       67.27      1.50 o 
  -3  -2   7        0.39        0.67      0.38 o 
  -2  -2   7       16.47       18.52      0.93 o 
  -1  -2   7      190.43      206.57     13.50 o 
   0  -2   7      549.49      535.26      7.05 o 
   1  -2   7      315.49      316.43      1.23 o 
   2  -2   7      122.77      125.82      2.55 o 
   3  -2   7      213.43      224.48      2.37 o 
   4  -2   7      276.84      279.50      2.85 o 
   5  -2   7       24.72       21.52      0.78 o 
  -5  -1   7       15.27       14.36      1.02 o 
  -4  -1   7        7.79        7.97      0.83 o 
  -3  -1   7        8.97        6.50      1.49 o 
  -2  -1   7        9.71        9.05      0.59 o 
  -1  -1   7      220.63      210.46      1.31 o 
   0  -1   7      154.04      150.15      3.45 o 
   1  -1   7      166.61      172.41      4.13 o 
   2  -1   7       63.99       57.60      0.57 o 
   3  -1   7       12.55       11.77      0.47 o 
   4  -1   7      283.32      273.93      3.20 o 
   5  -1   7        8.10        8.90      1.00 o 
   6  -1   7        7.60        8.35      0.70 o 
  -5   0   7        0.04       -0.36      0.79 o 
  -4   0   7       14.52       15.55      1.03 o 
  -3   0   7        1.08        0.94      0.70 o 
  -2   0   7        0.06       -0.14      0.33 o 
  -1   0   7        0.02       -0.10      0.31 o 
   0   0   7       10.77       11.13      0.80 o 
   1   0   7      360.20      377.87      2.47 o 
   2   0   7       98.58       99.77      0.72 o 
   3   0   7       23.46       22.61      0.55 o 
   4   0   7      271.45      261.94      6.13 o 
   5   0   7        4.05        2.95      0.54 o 
   6   0   7        0.00       -0.03      0.53 o 
  -5   1   7        4.55        5.01      0.91 o 
  -4   1   7       36.58       34.77      1.20 o 
  -3   1   7       58.59       58.66      1.31 o 
  -2   1   7       21.06       18.14      0.50 o 
  -1   1   7       41.42       41.29      0.82 o 
   0   1   7        9.51       22.46      1.94 o 
   1   1   7      175.90      178.52      7.23 o 
   2   1   7      277.48      264.41      1.61 o 
   3   1   7       33.66       36.14      0.86 o 
   4   1   7        8.54        9.07      1.30 o 
   5   1   7        0.00        0.00      0.49 o 
   6   1   7        1.98        2.15      0.57 o 
  -5   2   7        0.01       -0.05      0.82 o 
  -4   2   7        4.96        3.55      0.81 o 
  -3   2   7       23.80       23.86      1.05 o 
  -2   2   7        0.99        0.58      0.36 o 
  -1   2   7       67.25       66.74      0.78 o 
   0   2   7       27.07       29.36      0.51 o 
   1   2   7        0.01        0.18      0.29 o 
   2   2   7      605.51      588.30      4.18 o 
   3   2   7       53.66       52.92      1.12 o 
   4   2   7      182.67      173.67      1.50 o 
   5   2   7       13.54       13.03      0.65 o 
   6   2   7        0.15       -0.13      0.54 o 
  -5   3   7        4.95        5.07      0.96 o 
  -4   3   7        3.66        4.70      0.90 o 
  -3   3   7       99.55       98.56      1.67 o 
  -2   3   7        5.46        4.80      0.40 o 
  -1   3   7      142.24      157.31      1.14 o 
   0   3   7      115.03      104.73      2.08 o 
   1   3   7      304.07      288.00      2.17 o 
   2   3   7        2.20        4.95      0.33 o 
   3   3   7        0.49        0.59      0.26 o 
   4   3   7       44.72       42.61      0.84 o 
   5   3   7       19.45       16.04      0.68 o 
   6   3   7        0.09       -0.23      0.55 o 
  -4   4   7        0.46        0.66      0.74 o 
  -3   4   7       30.70       27.94      1.06 o 
  -2   4   7       24.29       26.04      0.61 o 
  -1   4   7        2.57        2.76      0.36 o 
   0   4   7        4.01        2.22      0.42 o 
   1   4   7      300.53      291.85      2.29 o 
   2   4   7      384.39      362.72      5.92 o 
   3   4   7       54.49       57.07      0.66 o 
   4   4   7        5.50        4.10      0.67 o 
   5   4   7        1.19        1.62      0.67 o 
   6   4   7        9.22        4.76      0.84 o 
  -4   5   7        1.02        0.10      0.80 o 
  -3   5   7       57.51       54.75      1.36 o 
  -2   5   7      112.25      113.37      3.60 o 
  -1   5   7        5.02        3.30      0.38 o 
   0   5   7        1.26        1.39      0.40 o 
   1   5   7       71.33       62.31      1.23 o 
   2   5   7       23.02       22.20      0.65 o 
   3   5   7        2.40        2.18      0.46 o 
   4   5   7        3.20        1.57      0.44 o 
   5   5   7        3.78        2.52      0.70 o 
   6   5   7        2.55        3.37      0.77 o 
  -4   6   7        0.21        0.72      0.82 o 
  -3   6   7       13.07       12.64      0.91 o 
  -2   6   7        6.72        6.11      0.45 o 
  -1   6   7       75.17       76.10      1.25 o 
   0   6   7       93.31       89.80      1.47 o 
   1   6   7      106.88      103.90      1.58 o 
   2   6   7      218.84      212.89      1.56 o 
   3   6   7      106.21       97.23      1.14 o 
   4   6   7       69.85       58.65      1.49 o 
   5   6   7        0.79        0.34      0.68 o 
  -4   7   7        0.72       -0.20      0.83 o 
  -3   7   7       49.81       45.08      1.34 o 
  -2   7   7       23.11       18.84      3.35 o 
  -1   7   7        0.02       -0.27      0.40 o 
   0   7   7        0.39        0.51      0.62 o 
   1   7   7       94.89      101.17      1.64 o 
   2   7   7       11.41       14.28      0.62 o 
   3   7   7        0.02       -0.02      0.45 o 
   4   7   7      122.52      134.76      2.32 o 
   5   7   7       57.29       59.85      1.67 o 
  -3   8   7        0.53        0.37      0.75 o 
  -2   8   7        8.04        7.13      0.67 o 
  -1   8   7        2.95        4.05      0.50 o 
   0   8   7       61.32       60.74      1.37 o 
   1   8   7        0.21        0.40      0.66 o 
   2   8   7        4.03        3.66      0.75 o 
   3   8   7        4.13        4.88      0.55 o 
   4   8   7        0.23        0.00      0.92 o 
   5   8   7        3.98        2.75      1.01 o 
  -2   9   7       34.94       37.52      1.29 o 
  -1   9   7       35.02       39.97      0.88 o 
   0   9   7       31.51       38.88      1.21 o 
   1   9   7       16.65       17.45      0.98 o 
   2   9   7      152.98      148.32      2.14 o 
   3   9   7       39.61       40.16      0.95 o 
   4   9   7       34.89       30.54      0.86 o 
  -2  10   7        1.08        0.92      0.88 o 
  -1  10   7       16.47       14.97      1.06 o 
   0  10   7        5.46        4.92      0.80 o 
   1  10   7       34.30       33.08      1.25 o 
   2  10   7       86.26       95.59      1.91 o 
   3  10   7       50.30       57.96      1.11 o 
   4  10   7       67.93       70.58      1.24 o 
  -1  11   7        2.64        2.55      0.70 o 
   0  11   7        8.87        6.63      0.97 o 
   1  11   7        0.30       -0.75      0.86 o 
   2  11   7       12.54       13.05      1.11 o 
   3  11   7       12.77       15.14      1.12 o 
  -1 -10   8       40.56       44.00      1.54 o 
   0 -10   8       20.95       15.76      1.05 o 
  -2  -9   8        9.25        8.64      1.08 o 
  -1  -9   8        2.36        2.00      0.79 o 
   0  -9   8        0.22        0.15      0.57 o 
   1  -9   8       10.89       12.83      1.00 o 
   2  -9   8        2.74        1.79      0.92 o 
  -3  -8   8       40.10       54.11      1.61 o 
  -2  -8   8       17.68       18.10      1.07 o 
  -1  -8   8       11.80       14.55      1.02 o 
   0  -8   8       13.57       12.49      0.66 o 
   1  -8   8       17.13       18.22      1.03 o 
   2  -8   8       14.48       18.71      1.17 o 
   3  -8   8        1.37        1.34      0.83 o 
  -4  -7   8        0.77        0.60      0.85 o 
  -3  -7   8        9.83       10.52      0.91 o 
  -2  -7   8       51.49       54.08      1.45 o 
  -1  -7   8       22.84       22.97      1.05 o 
   0  -7   8       57.76       56.06      0.96 o 
   1  -7   8        9.86       12.21      0.91 o 
   2  -7   8       27.70       27.58      1.21 o 
   3  -7   8        5.69        5.95      0.95 o 
  -4  -6   8        0.14       -0.19      0.56 o 
  -3  -6   8        2.82        1.57      0.72 o 
  -2  -6   8        0.42        0.63      0.67 o 
  -1  -6   8       49.24       46.80      1.26 o 
   0  -6   8       13.34       12.20      1.44 o 
   1  -6   8        3.60        2.45      0.50 o 
   2  -6   8        0.15       -0.05      0.78 o 
   3  -6   8       44.39       39.35      1.38 o 
   4  -6   8        4.46        3.09      0.97 o 
  -4  -5   8       16.35       17.40      1.07 o 
  -3  -5   8       40.66       37.60      0.84 o 
  -2  -5   8       65.23       59.45      4.45 o 
  -1  -5   8       21.66       21.28      0.91 o 
   0  -5   8      138.45      119.20     22.37 o 
   1  -5   8       58.88       59.16      1.14 o 
   2  -5   8       12.01       11.38      0.69 o 
   3  -5   8       26.86       22.01      1.16 o 
   4  -5   8        0.84        1.77      0.85 o 
  -4  -4   8        8.87       10.50      1.00 o 
  -3  -4   8       17.03       16.24      0.65 o 
  -2  -4   8       14.94       15.50      0.62 o 
  -1  -4   8      303.06      299.04      9.52 o 
   0  -4   8       28.32       27.77      0.67 o 
   1  -4   8       90.56       86.36      1.22 o 
   2  -4   8      185.63      194.01      6.37 o 
   3  -4   8       69.41       68.79      1.57 o 
   4  -4   8        3.43        3.49      0.84 o 
   5  -4   8        0.01        0.33      0.87 o 
  -5  -3   8       35.41       34.26      1.36 o 
  -4  -3   8       16.99       18.30      1.06 o 
  -3  -3   8       11.49       11.29      0.63 o 
  -2  -3   8       21.59       22.41      1.85 o 
  -1  -3   8      944.52      924.80      6.25 o 
   0  -3   8      139.79      140.57      1.68 o 
   1  -3   8        0.20        0.50      0.28 o 
   2  -3   8       12.87       13.82      0.89 o 
   3  -3   8       13.42       17.05      0.94 o 
   4  -3   8        0.96        1.40      0.74 o 
   5  -3   8        1.25        1.74      0.85 o 
  -5  -2   8       11.59       11.11      0.95 o 
  -4  -2   8        0.03       -0.48      0.71 o 
  -3  -2   8       24.00       19.19      2.25 o 
  -2  -2   8       26.50       29.46      0.70 o 
  -1  -2   8      177.41      185.93     19.90 o 
   0  -2   8      748.10      727.84      6.29 o 
   1  -2   8      215.40      234.51      1.42 o 
   2  -2   8       10.20       10.56      0.54 o 
   3  -2   8       27.59       32.87      1.10 o 
   4  -2   8        1.65        2.71      0.75 o 
   5  -2   8       14.95       13.32      1.04 o 
  -5  -1   8        2.91        2.45      0.88 o 
  -4  -1   8        8.42        8.15      0.84 o 
  -3  -1   8      241.99      205.98     30.98 o 
  -2  -1   8       37.87       36.11      0.73 o 
  -1  -1   8        8.25        6.89      0.45 o 
   0  -1   8       13.41       16.78      1.05 o 
   1  -1   8        0.66        2.48      0.35 o 
   2  -1   8        9.58        9.09      0.44 o 
   3  -1   8       21.34       20.46      0.58 o 
   4  -1   8       65.31       62.10      1.44 o 
   5  -1   8       31.33       30.09      0.87 o 
  -5   0   8       10.84       10.42      0.98 o 
  -4   0   8       10.28       11.11      0.95 o 
  -3   0   8       94.12       98.54      1.72 o 
  -2   0   8       16.03       15.91      0.89 o 
  -1   0   8       62.28       60.72      0.79 o 
   0   0   8      225.41      198.60      1.53 o 
   1   0   8      102.61       97.50      1.82 o 
   2   0   8       26.33       30.07      0.93 o 
   3   0   8       33.54       34.98      0.55 o 
   4   0   8       33.02       34.97      0.84 o 
   5   0   8        5.45        6.76      0.61 o 
  -5   1   8        5.75        6.14      0.92 o 
  -4   1   8       38.14       34.54      1.27 o 
  -3   1   8       16.45       15.33      0.94 o 
  -2   1   8      131.77      128.69      2.87 o 
  -1   1   8      294.09      290.62      5.26 o 
   0   1   8      453.57      455.17      8.97 o 
   1   1   8      169.18      143.59      6.21 o 
   2   1   8       13.09       10.14      0.36 o 
   3   1   8      653.93      649.85      5.04 o 
   4   1   8       19.49       22.12      0.71 o 
   5   1   8        4.82        3.59      0.60 o 
   6   1   8        0.03        0.03      0.59 o 
  -4   2   8        2.44        3.73      0.79 o 
  -3   2   8       11.42       12.55      0.88 o 
  -2   2   8       51.42       51.36      0.81 o 
  -1   2   8        5.71        4.07      0.40 o 
   0   2   8        0.94       -0.03      0.28 o 
   1   2   8       10.31        7.72      0.40 o 
   2   2   8       29.50       32.78      0.52 o 
   3   2   8      670.21      640.33      8.94 o 
   4   2   8      116.60      106.00      1.98 o 
   5   2   8       24.32       19.58      0.75 o 
   6   2   8        3.23        2.72      0.54 o 
  -4   3   8       64.00       67.80      1.66 o 
  -3   3   8       64.54       64.59      1.48 o 
  -2   3   8       20.04       20.54      0.60 o 
  -1   3   8       32.61       35.70      0.67 o 
   0   3   8      197.92      164.06     22.96 o 
   1   3   8      388.34      393.89      2.71 o 
   2   3   8      100.19       94.08      1.06 o 
   3   3   8        6.47        4.35      0.52 o 
   4   3   8        2.44        1.99      0.40 o 
   5   3   8        0.98        0.62      0.52 o 
   6   3   8        1.06        1.12      0.60 o 
  -4   4   8       15.11       14.80      1.08 o 
  -3   4   8        0.12        0.31      0.68 o 
  -2   4   8        0.47        0.16      0.41 o 
  -1   4   8       56.47       56.61      0.79 o 
   0   4   8       51.65       45.36      1.06 o 
   1   4   8      972.05      965.73      4.31 o 
   2   4   8      230.36      240.36      1.60 o 
   3   4   8      210.27      200.48      1.50 o 
   4   4   8       12.84       12.68      0.95 o 
   5   4   8        2.79        3.00      0.73 o 
  -4   5   8        0.00        0.04      0.82 o 
  -3   5   8        0.83        0.56      0.75 o 
  -2   5   8       49.90       50.21      1.00 o 
  -1   5   8        8.08        6.67      0.44 o 
   0   5   8       58.21       51.07      1.18 o 
   1   5   8       51.61       49.77      1.20 o 
   2   5   8      157.32      155.68      1.37 o 
   3   5   8       19.32       21.26      0.83 o 
   4   5   8       48.59       47.37      1.43 o 
   5   5   8        0.10       -0.88      0.88 o 
  -4   6   8        7.30        6.10      0.96 o 
  -3   6   8        2.34        2.88      0.75 o 
  -2   6   8       70.98       62.34      6.43 o 
  -1   6   8        9.07       10.50      0.53 o 
   0   6   8       34.47       33.09      1.09 o 
   1   6   8       44.66       44.44      1.21 o 
   2   6   8        3.27        2.68      0.68 o 
   3   6   8        2.22        2.33      0.47 o 
   4   6   8        9.27        8.96      0.96 o 
   5   6   8        8.72        6.63      0.87 o 
  -3   7   8        0.03        0.34      0.79 o 
  -2   7   8        0.07       -0.17      0.41 o 
  -1   7   8       16.52       17.30      0.81 o 
   0   7   8        4.64        4.02      0.70 o 
   1   7   8       41.14       41.68      1.17 o 
   2   7   8       89.47       96.36      1.67 o 
   3   7   8        6.89        8.03      0.83 o 
   4   7   8        3.00        4.10      1.00 o 
   5   7   8       16.36       17.98      1.26 o 
  -3   8   8        3.21        3.09      0.85 o 
  -2   8   8       18.84       19.95      1.01 o 
  -1   8   8        8.44       11.22      0.86 o 
   0   8   8        0.07        0.20      0.63 o 
   1   8   8       14.77       13.44      0.90 o 
   2   8   8       16.71       11.62      0.90 o 
   3   8   8       53.18       47.99      0.98 o 
   4   8   8        1.65        1.79      0.90 o 
  -2   9   8       27.07       25.64      1.17 o 
  -1   9   8       18.76       21.73      1.13 o 
   0   9   8       51.93       50.25      1.45 o 
   1   9   8       46.44       47.51      1.41 o 
   2   9   8       50.45       52.81      1.45 o 
   3   9   8      117.89      116.00      2.91 o 
   4   9   8        6.80        8.96      0.66 o 
  -1  10   8       31.55       29.32      1.30 o 
   0  10   8        0.06       -0.15      0.77 o 
   1  10   8        0.01       -0.37      0.82 o 
   2  10   8       14.64       14.43      1.11 o 
   3  10   8       27.78       31.51      1.31 o 
   0  11   8       10.29       13.53      1.05 o 
   1  11   8       32.93       34.60      1.39 o 
   2  11   8       14.48       15.57      1.06 o 
  -1  -9   9        8.58        8.19      1.12 o 
   0  -9   9        5.60        5.00      0.83 o 
   1  -9   9       10.18       11.84      0.99 o 
  -2  -8   9       95.74      113.55      2.16 o 
  -1  -8   9       36.17       40.00      1.41 o 
   0  -8   9       28.31       29.78      1.24 o 
   1  -8   9        2.23        1.76      0.84 o 
   2  -8   9       18.25       22.37      1.19 o 
  -3  -7   9        1.02        2.18      0.56 o 
  -2  -7   9       20.79       24.61      1.22 o 
  -1  -7   9       58.76       59.38      1.52 o 
   0  -7   9       67.44       71.02      1.61 o 
   1  -7   9       14.59       13.23      0.94 o 
   2  -7   9       27.23       26.48      1.94 o 
   3  -7   9        0.99        1.19      0.85 o 
  -3  -6   9        0.16        0.61      0.50 o 
  -2  -6   9        8.68        9.62      0.61 o 
  -1  -6   9       73.20       75.37      1.60 o 
   0  -6   9       38.19       36.32      1.16 o 
   1  -6   9        1.23        1.13      0.37 o 
   2  -6   9       17.19       14.15      0.66 o 
   3  -6   9       13.47       13.97      1.11 o 
  -4  -5   9       29.64       28.93      1.28 o 
  -3  -5   9      109.37      105.37      1.35 o 
  -2  -5   9       88.79       90.12      1.22 o 
  -1  -5   9      142.75      130.46      1.36 o 
   0  -5   9       34.70       36.70      1.26 o 
   1  -5   9       74.23       71.88      0.81 o 
   2  -5   9       15.82       17.82      0.87 o 
   3  -5   9       15.40       15.94      1.04 o 
   4  -5   9        3.14        4.46      0.95 o 
  -4  -4   9       22.25       26.94      1.45 o 
  -3  -4   9       44.68       39.36      0.89 o 
  -2  -4   9       31.39       27.56      1.15 o 
  -1  -4   9       55.51       58.70      0.95 o 
   0  -4   9       17.19       17.85      0.63 o 
   1  -4   9       15.10       14.49      1.50 o 
   2  -4   9      310.65      301.45      8.77 o 
   3  -4   9       92.63       85.30      1.69 o 
   4  -4   9        8.84        5.95      0.93 o 
  -4  -3   9        9.59       11.35      0.97 o 
  -3  -3   9        0.24       -0.09      0.45 o 
  -2  -3   9        5.62        4.55      0.53 o 
  -1  -3   9       66.05       64.42      0.96 o 
   0  -3   9      165.38      153.44      2.66 o 
   1  -3   9       91.48       83.20      2.94 o 
   2  -3   9        1.47        0.18      0.60 o 
   3  -3   9       21.99       29.79      1.14 o 
   4  -3   9        0.12        0.36      0.73 o 
   5  -3   9        0.88       -0.03      0.86 o 
  -4  -2   9        0.00       -0.21      0.80 o 
  -3  -2   9        6.16        5.29      0.95 o 
  -2  -2   9      149.51      152.03      5.46 o 
  -1  -2   9      187.15      196.31      2.17 o 
   0  -2   9      254.15      258.51      2.20 o 
   1  -2   9      141.03      111.70     14.56 o 
   2  -2   9        0.04       -0.13      0.39 o 
   3  -2   9        9.19        6.60      0.75 o 
   4  -2   9        0.02       -0.04      0.67 o 
   5  -2   9        1.89        3.35      0.77 o 
  -4  -1   9        1.03        1.05      0.77 o 
  -3  -1   9        0.02       -0.39      0.39 o 
  -2  -1   9      325.61      336.31      5.05 o 
  -1  -1   9       15.66       16.32      1.37 o 
   0  -1   9        9.99       10.84      0.49 o 
   1  -1   9       14.82       14.73      1.09 o 
   2  -1   9        8.04        7.26      0.44 o 
   3  -1   9       13.54       11.47      0.52 o 
   4  -1   9        0.51        0.10      0.72 o 
   5  -1   9        0.32        1.00      0.75 o 
  -4   0   9        8.23        8.45      0.88 o 
  -3   0   9       56.00       58.43      1.44 o 
  -2   0   9       49.46       48.74      1.82 o 
  -1   0   9      179.24      167.45      1.33 o 
   0   0   9      110.04       99.34     10.73 o 
   1   0   9       19.18       14.58      2.41 o 
   2   0   9        3.29        2.76      0.39 o 
   3   0   9       16.29       13.23      0.54 o 
   4   0   9       25.13       28.71      1.16 o 
   5   0   9        7.76        9.15      0.70 o 
  -4   1   9       19.87       23.26      1.21 o 
  -3   1   9       32.32       34.12      1.29 o 
  -2   1   9        0.20        0.32      0.45 o 
  -1   1   9      115.72      107.66      2.88 o 
   0   1   9      237.35      213.58      2.11 o 
   1   1   9      127.58      109.78     13.77 o 
   2   1   9       83.78       81.56      0.98 o 
   3   1   9       20.85       21.40      0.51 o 
   4   1   9       95.16       89.56      1.70 o 
   5   1   9        9.64       10.57      0.68 o 
  -4   2   9       46.26       51.98      1.53 o 
  -3   2   9       36.52       37.73      1.26 o 
  -2   2   9      114.10      125.49      1.26 o 
  -1   2   9       99.67      104.08      5.84 o 
   0   2   9        1.63        0.92      0.62 o 
   1   2   9        4.80        5.30      1.15 o 
   2   2   9       27.15       26.52      0.53 o 
   3   2   9       25.37       24.93      0.54 o 
   4   2   9       28.66       24.38      1.12 o 
   5   2   9       29.27       26.37      0.70 o 
  -4   3   9       23.17       24.45      1.22 o 
  -3   3   9       76.21       80.58      1.65 o 
  -2   3   9       24.67       26.29      0.68 o 
  -1   3   9       49.89       49.40      0.99 o 
   0   3   9      146.16      134.75      1.78 o 
   1   3   9      213.92      205.04      2.14 o 
   2   3   9      736.65      743.65      7.61 o 
   3   3   9       46.58       45.91      0.68 o 
   4   3   9       54.90       53.08      2.96 o 
   5   3   9        5.62        3.34      0.56 o 
  -4   4   9        2.20        2.25      0.84 o 
  -3   4   9        9.81        9.19      0.91 o 
  -2   4   9        4.45        3.86      0.47 o 
  -1   4   9       11.07        9.46      0.48 o 
   0   4   9        7.10        6.21      0.66 o 
   1   4   9        0.14        0.10      0.63 o 
   2   4   9      659.08      643.84      3.79 o 
   3   4   9       45.54       45.00      2.58 o 
   4   4   9       11.03       11.43      0.94 o 
   5   4   9       10.38       14.25      0.98 o 
  -3   5   9        2.10        2.69      0.80 o 
  -2   5   9        0.32        1.12      0.43 o 
  -1   5   9       65.07       58.58      8.81 o 
   0   5   9       62.27       64.48      1.38 o 
   1   5   9      130.73      131.59      1.85 o 
   2   5   9       37.79       37.39      1.14 o 
   3   5   9        3.65        3.52      0.49 o 
   4   5   9       36.41       34.72      1.26 o 
   5   5   9        8.16        6.32      0.92 o 
  -3   6   9       30.52       31.24      1.26 o 
  -2   6   9        1.03        0.02      0.40 o 
  -1   6   9        8.03        8.57      0.82 o 
   0   6   9      158.53      172.32      2.19 o 
   1   6   9       20.48       20.91      1.04 o 
   2   6   9       64.97       70.13      1.50 o 
   3   6   9       11.27       12.91      0.59 o 
   4   6   9        7.08        8.05      0.92 o 
   5   6   9        1.71        2.90      0.92 o 
  -3   7   9        0.89        0.61      0.77 o 
  -2   7   9        3.11        2.39      0.45 o 
  -1   7   9       24.76       24.89      1.04 o 
   0   7   9       12.06       12.40      0.88 o 
   1   7   9       28.10       26.97      1.09 o 
   2   7   9      169.48      177.78      2.25 o 
   3   7   9       59.02       61.52      1.07 o 
   4   7   9        0.03       -0.20      0.84 o 
  -2   8   9       12.64       12.89      0.95 o 
  -1   8   9       15.34       18.12      0.99 o 
   0   8   9        5.79        7.42      0.80 o 
   1   8   9        9.18        8.00      0.86 o 
   2   8   9        3.01        1.53      0.72 o 
   3   8   9        5.20        5.17      0.62 o 
   4   8   9        2.10        0.56      0.92 o 
  -1   9   9        7.00        6.15      0.91 o 
   0   9   9       15.41       14.24      0.96 o 
   1   9   9       61.70       66.84      1.66 o 
   2   9   9       42.95       50.82      1.51 o 
   3   9   9       13.67       15.69      1.07 o 
   0  10   9       11.66        8.73      0.89 o 
   1  10   9        0.47       -0.02      0.76 o 
   2  10   9       12.05       12.22      1.06 o 
  -1  -8  10       37.26       38.56      1.47 o 
   0  -8  10        0.15       -0.12      0.72 o 
   1  -8  10       27.03       26.24      1.11 o 
  -2  -7  10        1.08        1.80      0.59 o 
  -1  -7  10        2.09        2.28      0.73 o 
   0  -7  10        0.12        0.04      0.52 o 
   1  -7  10        7.73        7.86      0.84 o 
   2  -7  10        0.04       -0.24      0.57 o 
  -3  -6  10       97.93       92.93     14.60 o 
  -2  -6  10       66.87       69.99      1.19 o 
  -1  -6  10      105.15      105.01      3.78 o 
   0  -6  10       19.71       17.26      0.69 o 
   1  -6  10        4.89        4.86      0.78 o 
   2  -6  10        0.09        0.42      0.51 o 
   3  -6  10        0.01        0.23      0.86 o 
  -3  -5  10       17.60       14.59      1.65 o 
  -2  -5  10       87.34       90.83      1.30 o 
  -1  -5  10       86.14       88.56      1.21 o 
   0  -5  10       35.42       33.78      0.82 o 
   1  -5  10      121.02      122.36      1.97 o 
   2  -5  10       60.20       64.60      2.53 o 
   3  -5  10       34.43       35.16      1.27 o 
  -3  -4  10       22.45       18.78      3.18 o 
  -2  -4  10       16.11       14.96      0.69 o 
  -1  -4  10        0.06        0.49      0.48 o 
   0  -4  10        4.91        5.39      0.53 o 
   1  -4  10        8.81        8.68      0.77 o 
   2  -4  10       13.51       11.74      0.59 o 
   3  -4  10       33.24       29.12      1.20 o 
   4  -4  10        0.38        0.73      0.78 o 
  -4  -3  10       13.19       14.26      1.13 o 
  -3  -3  10        0.15        0.26      0.46 o 
  -2  -3  10       40.16       42.21      0.90 o 
  -1  -3  10       71.22       74.48      1.30 o 
   0  -3  10      173.94      169.69      5.10 o 
   1  -3  10       24.76       21.62      0.96 o 
   2  -3  10       42.11       41.68      1.72 o 
   3  -3  10        9.74       13.79      0.93 o 
   4  -3  10       27.91       33.37      1.35 o 
  -4  -2  10        0.02       -0.33      0.86 o 
  -3  -2  10        0.15       -0.01      0.43 o 
  -2  -2  10       75.43       80.83      1.14 o 
  -1  -2  10        4.55        4.12      0.50 o 
   0  -2  10       37.40       32.63      4.85 o 
   1  -2  10      177.91      173.07      2.10 o 
   2  -2  10       16.77       14.46      0.83 o 
   3  -2  10        2.22        2.19      0.74 o 
   4  -2  10       26.73       30.59      1.24 o 
  -4  -1  10        2.17        2.36      0.84 o 
  -3  -1  10        0.19       -0.81      0.81 o 
  -2  -1  10        1.64        0.67      0.48 o 
  -1  -1  10       28.35       26.42      1.89 o 
   0  -1  10       43.55       43.44      1.20 o 
   1  -1  10       47.73       36.67      1.07 o 
   2  -1  10       32.84       30.52      0.69 o 
   3  -1  10       26.47       25.21      0.69 o 
   4  -1  10        0.14       -0.19      0.79 o 
   5  -1  10        0.09        0.24      0.87 o 
  -4   0  10       28.33       27.96      1.24 o 
  -3   0  10       11.95       10.93      0.96 o 
  -2   0  10      116.30      122.36      2.25 o 
  -1   0  10      112.31      113.66      1.19 o 
   0   0  10      199.55      186.93      2.15 o 
   1   0  10       18.85       19.45      0.91 o 
   2   0  10        4.76        3.71      0.44 o 
   3   0  10        3.65        2.11      0.44 o 
   4   0  10        0.47       -0.62      0.67 o 
   5   0  10        0.35       -0.11      0.75 o 
  -4   1  10        6.85        6.98      1.00 o 
  -3   1  10      178.74      179.39      2.40 o 
  -2   1  10        3.66        3.04      0.51 o 
  -1   1  10       27.00       26.97      0.68 o 
   0   1  10       63.88       61.71      1.31 o 
   1   1  10       62.56       60.49      1.31 o 
   2   1  10       29.08       28.86      0.88 o 
   3   1  10       32.17       30.86      0.74 o 
   4   1  10        4.46        5.48      0.79 o 
   5   1  10        0.16        0.86      0.54 o 
  -4   2  10       30.10       34.79      1.48 o 
  -3   2  10       65.81       73.12      1.74 o 
  -2   2  10       93.40       98.43      1.21 o 
  -1   2  10       34.97       30.62      5.10 o 
   0   2  10       11.99        8.97      0.83 o 
   1   2  10        3.36        1.94      0.65 o 
   2   2  10        6.75        5.89      0.46 o 
   3   2  10       38.91       39.98      0.66 o 
   4   2  10        6.29        6.18      0.57 o 
   5   2  10        1.66        2.14      0.81 o 
  -3   3  10        1.01        0.70      0.81 o 
  -2   3  10       14.00       15.26      1.09 o 
  -1   3  10       56.06       51.64      1.27 o 
   0   3  10      238.06      235.80      2.46 o 
   1   3  10      353.54      355.50      2.93 o 
   2   3  10        0.24        1.69      0.63 o 
   3   3  10      107.02      100.53      1.90 o 
   4   3  10       23.03       27.84      0.82 o 
   5   3  10        1.16        0.45      0.54 o 
  -3   4  10        5.55        6.76      0.92 o 
  -2   4  10       16.28       15.61      0.63 o 
  -1   4  10        1.65        1.84      0.65 o 
   0   4  10        2.07        2.51      0.68 o 
   1   4  10       44.44       42.08      1.20 o 
   2   4  10       78.03       79.75      1.53 o 
   3   4  10       32.01       28.46      0.74 o 
   4   4  10       30.47       32.51      1.27 o 
   5   4  10        0.00        0.36      1.00 o 
  -3   5  10       15.15       18.72      1.08 o 
  -2   5  10       66.59       71.23      3.46 o 
  -1   5  10       15.66       20.64      1.01 o 
   0   5  10        2.65        2.04      0.73 o 
   1   5  10      169.17      180.68      2.28 o 
   2   5  10       14.07       14.42      0.92 o 
   3   5  10        8.10        7.00      0.56 o 
   4   5  10        4.05        4.53      0.88 o 
   5   5  10        5.68        8.69      0.95 o 
  -2   6  10        3.51        2.62      0.60 o 
  -1   6  10        1.69        1.31      0.71 o 
   0   6  10        0.19        0.04      0.71 o 
   1   6  10      507.88      520.43      3.89 o 
   2   6  10       69.82       81.27      1.66 o 
   3   6  10       56.13       56.14      2.60 o 
   4   6  10       30.05       29.52      1.25 o 
  -2   7  10        5.71        3.24      0.65 o 
  -1   7  10        3.54        4.28      0.72 o 
   0   7  10        3.55        4.73      0.77 o 
   1   7  10       27.96       30.26      1.22 o 
   2   7  10       26.38       27.05      1.11 o 
   3   7  10       14.36       12.93      0.91 o 
   4   7  10        2.71        1.94      0.85 o 
  -1   8  10       79.62       89.55      1.90 o 
   0   8  10       12.69       15.33      1.01 o 
   1   8  10       63.64       68.80      1.67 o 
   2   8  10       19.39       20.19      1.08 o 
   3   8  10        0.59       -0.34      0.72 o 
   0   9  10        2.72        2.52      0.85 o 
   1   9  10       70.01       73.13      1.78 o 
   2   9  10       89.99      104.58      2.09 o 
   3   9  10       23.37       25.34      1.25 o 
   0  -7  11        0.23        0.20      0.61 o 
   1  -7  11        0.08        0.12      0.81 o 
  -2  -6  11       63.71       63.41      1.20 o 
  -1  -6  11       10.89       11.86      0.70 o 
   0  -6  11       57.15       59.62      1.35 o 
   1  -6  11        1.99        1.59      0.78 o 
   2  -6  11        0.26        0.09      0.49 o 
  -2  -5  11        6.94        8.58      0.67 o 
  -1  -5  11        7.26        7.46      1.18 o 
   0  -5  11       32.26       34.43      0.87 o 
   1  -5  11       10.77       12.15      0.91 o 
   2  -5  11       58.59       54.96      2.13 o 
   3  -5  11       12.18       12.78      1.01 o 
  -3  -4  11       10.46       10.27      1.84 o 
  -2  -4  11       18.28       17.25      0.73 o 
  -1  -4  11        5.08        4.89      0.60 o 
   0  -4  11       18.97       20.74      1.06 o 
   1  -4  11       35.71       39.24      1.28 o 
   2  -4  11       13.98       17.70      2.38 o 
   3  -4  11       20.34       20.06      1.15 o 
  -3  -3  11       23.50       21.55      3.89 o 
  -2  -3  11       53.35       59.61      2.97 o 
  -1  -3  11      102.59      100.03      1.71 o 
   0  -3  11      148.85      145.51      2.13 o 
   1  -3  11       14.22       12.86      0.92 o 
   2  -3  11        4.07        4.35      0.57 o 
   3  -3  11        8.48       11.53      0.89 o 
   4  -3  11        7.05        8.62      0.99 o 
  -3  -2  11        0.19       -0.12      0.47 o 
  -2  -2  11        3.36        4.37      0.64 o 
  -1  -2  11       17.88       18.93      0.69 o 
   0  -2  11       12.86       12.42      0.95 o 
   1  -2  11        5.33        4.28      0.77 o 
   2  -2  11       63.55       55.06      0.97 o 
   3  -2  11        1.63        1.00      0.70 o 
   4  -2  11        7.39        7.88      0.97 o 
  -3  -1  11       27.61       27.48      1.23 o 
  -2  -1  11        0.11       -0.21      0.50 o 
  -1  -1  11        6.54        7.38      0.82 o 
   0  -1  11        0.96        0.64      0.71 o 
   1  -1  11       19.92       17.77      0.94 o 
   2  -1  11       11.98        8.99      0.74 o 
   3  -1  11        3.50        6.02      0.49 o 
   4  -1  11        0.90        0.54      0.84 o 
  -3   0  11       71.32       68.97      1.67 o 
  -2   0  11        0.02        0.02      0.52 o 
  -1   0  11      108.84      103.65      5.59 o 
   0   0  11      273.58      266.97      2.73 o 
   1   0  11       85.10       84.38      1.61 o 
   2   0  11       19.02       15.40      0.82 o 
   3   0  11       25.65       29.87      0.75 o 
   4   0  11        0.25        0.41      0.70 o 
  -3   1  11        2.73        1.45      0.82 o 
  -2   1  11       68.13       67.19      1.15 o 
  -1   1  11        3.50        3.76      0.75 o 
   0   1  11      149.06      153.79      2.14 o 
   1   1  11       51.27       52.81      1.35 o 
   2   1  11       30.64       29.01      1.04 o 
   3   1  11       27.08       24.45      0.72 o 
   4   1  11       24.65       21.90      1.15 o 
  -3   2  11       44.44       50.17      1.46 o 
  -2   2  11       11.08       12.95      0.65 o 
  -1   2  11       70.55       71.66      1.55 o 
   0   2  11       36.20       33.22      1.17 o 
   1   2  11        3.74        3.42      0.73 o 
   2   2  11        0.75        0.02      0.69 o 
   3   2  11        2.90        3.86      0.50 o 
   4   2  11        3.85        3.61      0.87 o 
  -3   3  11        5.53        6.33      0.88 o 
  -2   3  11        6.54        8.52      0.62 o 
  -1   3  11       17.70       17.15      0.98 o 
   0   3  11       98.68       99.01      1.76 o 
   1   3  11      104.71      107.07      1.81 o 
   2   3  11       22.47       19.38      0.94 o 
   3   3  11       11.62       10.34      0.49 o 
   4   3  11        0.07        0.09      0.62 o 
  -2   4  11       15.55       15.43      0.68 o 
  -1   4  11        7.50        7.38      0.79 o 
   0   4  11        1.31        0.64      0.69 o 
   1   4  11        1.02        0.65      0.71 o 
   2   4  11       35.87       32.61      1.17 o 
   3   4  11        0.01        0.16      0.59 o 
   4   4  11        0.19        0.02      0.75 o 
  -2   5  11       34.40       26.96      1.06 o 
  -1   5  11       28.90       31.07      1.16 o 
   0   5  11        9.47        8.80      0.82 o 
   1   5  11       49.93       52.63      1.47 o 
   2   5  11       69.01       67.67      1.56 o 
   3   5  11       21.09       22.61      1.00 o 
   4   5  11        3.25        3.70      0.88 o 
  -2   6  11        3.52        2.01      0.67 o 
  -1   6  11        0.13       -0.51      0.78 o 
   0   6  11       10.85       10.75      0.96 o 
   1   6  11        6.04        5.54      0.83 o 
   2   6  11      114.15      116.69      2.03 o 
   3   6  11       28.52       30.09      1.16 o 
   4   6  11        0.04        1.51      0.81 o 
  -1   7  11        0.50        1.34      0.77 o 
   0   7  11       37.37       42.45      1.41 o 
   1   7  11        1.10        1.23      0.76 o 
   2   7  11        1.04        0.61      0.79 o 
   3   7  11        4.48        3.46      0.83 o 
   0   8  11      173.04      177.65      2.56 o 
   1   8  11       40.19       43.31      1.43 o 
   2   8  11       66.56       70.83      1.81 o 
  -1  -5  12        5.25        6.13      0.66 o 
   0  -5  12        0.69        1.73      0.92 o 
   1  -5  12        0.00        0.24      0.83 o 
  -2  -4  12        3.27        3.96      1.19 o 
  -1  -4  12       58.54       57.53      1.63 o 
   0  -4  12        0.54        0.43      0.84 o 
   1  -4  12       18.70       18.48      1.09 o 
   2  -4  12       19.56       20.85      1.08 o 
  -2  -3  12        5.26        4.30      0.59 o 
  -1  -3  12       53.81       58.82      1.22 o 
   0  -3  12        3.61        2.61      0.83 o 
   1  -3  12        6.94        4.53      0.84 o 
   2  -3  12        0.07       -0.29      0.72 o 
   3  -3  12        3.57        6.47      0.80 o 
  -2  -2  12        0.78        1.05      0.54 o 
  -1  -2  12        0.27       -0.39      0.80 o 
   0  -2  12        2.26        2.12      0.79 o 
   1  -2  12        2.05        0.67      0.71 o 
   2  -2  12        2.20        1.81      0.73 o 
   3  -2  12        1.75        0.97      0.69 o 
  -2  -1  12       27.74       27.94      0.84 o 
  -1  -1  12       31.31       31.93      1.20 o 
   0  -1  12       14.17       15.17      1.02 o 
   1  -1  12       10.57        9.90      0.93 o 
   2  -1  12        4.64        4.63      0.69 o 
   3  -1  12        0.47        0.65      0.49 o 
  -2   0  12       30.09       28.79      2.21 o 
  -1   0  12       56.34       54.15      1.46 o 
   0   0  12       17.46       18.13      1.07 o 
   1   0  12      125.19      112.96      1.88 o 
   2   0  12       21.88       21.08      1.03 o 
   3   0  12       29.26       31.19      0.83 o 
   4   0  12       35.33       40.23      1.43 o 
  -2   1  12        9.40       10.58      0.65 o 
  -1   1  12        1.56        1.77      0.83 o 
   0   1  12        0.44        0.53      0.77 o 
   1   1  12       20.88       17.09      0.98 o 
   2   1  12        4.64        6.94      0.79 o 
   3   1  12        4.54        4.50      0.53 o 
   4   1  12        0.04       -0.96      0.96 o 
  -2   2  12       20.48       23.17      1.10 o 
  -1   2  12       95.44      102.09      1.90 o 
   0   2  12      149.84      154.79      2.27 o 
   1   2  12       75.45       77.78      1.67 o 
   2   2  12       29.24       31.59      1.14 o 
   3   2  12        1.98        2.47      0.49 o 
   4   2  12       38.80       40.90      1.43 o 
  -2   3  12        0.86        0.50      0.63 o 
  -1   3  12       30.96       32.31      1.21 o 
   0   3  12        8.93        8.87      0.93 o 
   1   3  12       15.54       16.27      0.97 o 
   2   3  12       10.54       10.57      0.87 o 
   3   3  12        3.74        3.90      0.73 o 
   4   3  12       27.44       32.97      1.32 o 
  -2   4  12       46.11       35.26      1.24 o 
  -1   4  12        0.87        0.52      0.77 o 
   0   4  12       11.31       12.13      0.93 o 
   1   4  12        4.49        4.76      0.81 o 
   2   4  12        2.71        1.65      0.72 o 
   3   4  12        0.96        1.12      0.75 o 
  -1   5  12       15.88       17.53      1.06 o 
   0   5  12       21.78       21.03      1.07 o 
   1   5  12       13.54       13.81      1.06 o 
   2   5  12        1.09        0.36      0.72 o 
   3   5  12       10.27       11.00      0.94 o 
  -1   6  12        3.10        2.34      0.77 o 
   0   6  12       28.59       28.98      1.20 o 
   1   6  12        7.12        7.73      0.97 o 
   2   6  12        0.18        0.30      0.72 o 
   3   6  12        3.01        2.78      0.75 o 
   0   7  12        9.71        8.57      0.95 o 
   1   7  12       40.77       40.59      1.50 o 
   2   7  12        1.83        1.03      0.83 o 
   0  -3  13        1.25        0.55      0.84 o 
   1  -3  13        9.23       10.89      0.98 o 
  -1  -2  13       13.85       14.76      1.05 o 
   0  -2  13        1.00        1.35      0.71 o 
   1  -2  13        0.61        1.11      0.72 o 
   2  -2  13        0.99        0.68      0.66 o 
  -1  -1  13        6.81        6.15      0.96 o 
   0  -1  13       29.43       24.81      1.15 o 
   1  -1  13        8.89       11.22      0.95 o 
   2  -1  13        6.47        5.57      0.75 o 
  -1   0  13       11.24       10.42      0.97 o 
   0   0  13       33.94       31.01      1.25 o 
   1   0  13        0.09        0.32      0.67 o 
   2   0  13       19.45       16.91      1.00 o 
  -1   1  13        4.22        4.68      0.91 o 
   0   1  13        3.18        2.74      0.87 o 
   1   1  13       14.64       15.90      1.10 o 
   2   1  13       12.02       13.22      0.98 o 
   3   1  13       59.44       58.86      1.49 o 
  -1   2  13        7.68        9.52      0.89 o 
   0   2  13      143.32      147.25      2.36 o 
   1   2  13       47.60       46.24      1.44 o 
   2   2  13       12.29       10.97      0.89 o 
   3   2  13       27.57       32.50      1.26 o 
  -1   3  13       10.83       11.07      0.92 o 
   0   3  13        3.18        2.54      0.87 o 
   1   3  13        3.05        2.77      0.77 o 
   2   3  13        8.08        7.41      0.85 o 
   3   3  13        1.67        1.89      0.68 o 
   0   4  13        2.26        1.71      0.80 o 
   1   4  13        0.00        0.29      0.81 o 
   2   4  13        0.26        1.24      0.76 o 
   0   5  13       40.65       41.97      1.45 o 
   1   5  13       46.20       48.28      1.58 o 
   2   5  13       12.41       13.98      1.01 o 
                                                 
